# Supplementary material for: Integration of multiomics data shows down regulation of mismatch repair and tubulin pathways in triple-negative chemotherapy-resistant breast tumors
Source: Breast Cancer Res. 2023 May 24;25:57. doi: 10.1186/s13058-023-01656-x (PMC10207800; doi:10.1186/s13058-023-01656-x)
Supplement: Supplementary file 2 — Additional file 2. Supplementary Tables. [file 13058_2023_1656_MOESM2_ESM.xlsx]

## Sheet: SupplementaryTable1
Supplementary Table 1: Clinical information of the BEAUTY TNBC cohort
ID	pfs_event	pfs_time_yrs	Group	WES	RNA	RPPA
BC_004_1_0	0	4.6	NRC	Pre	Both	Post
BC_021_1_1	1	0.6	ERC	Pre	Both	Post
BC_032_1_1	0	6	NRC	Pre	Both	NA
BC_041_1_1	1	0.3	ERC	Pre	Both	Both
BC_049_1_1	0	5.1	NRC	Pre	Both	NA
BC_051_1_1	1	0.9	ERC	Pre	Both	Both
BC_063_1_0	0	4.5	NRC	Pre	Both	Pre
BC_068_1_1	0	5.7	NRC	Pre	Both	Pre
BC_086_1_1	0	4.8	NRC	Pre	Both	Pre
BC_101_1_1	0	4.8	NRC	Pre	Both	Both
BC_102_1_1	1	2	ERC	Pre	Both	Both
BC_103_1_1	0	6	NRC	Pre	Both	Pre
Dictonary:
pfs_event: recurrence-free survival event. 1 = recurrence or death, 0 = no event at last follow-up time
pfs_time_yrs: recurrence-free survival time in years
Group: recurrence group by our definition of recurrence within 2 years. ERC = "early recurrent", NRC="non-recurrent"

## Sheet: SupplementaryTable2
Supplementary Table 2: Clinical information of IPSY-1 TNBC samples included (Esserman LJ, et al. 2012)
AccessionID	biopsy time:ch1	her2-positive_yes is 1:ch1	hr-positive_yes is 1:ch1	patient:ch1	pcr_yes is 1:ch1	rcb class:ch1	rcb index:ch1	recurrence_yes is 1:ch1	rfs_days:ch1	tissue:ch1	treatment:ch1	Group
GSM808130	T1	0	0	1049	0	3	4.048	1	179	Breast	F1	ERC
GSM808300	TS	0	0	1049	0	3	4.048	1	179	Breast	FS	ERC
GSM808135	T1	0	0	1044	0	3	4.024	1	225	Breast	F1	ERC
GSM808299	TS	0	0	1044	0	3	4.024	1	225	Breast	FS	ERC
GSM808237	T1	0	0	1199	0	3	4.46	1	274	Breast	F1	ERC
GSM808340	TS	0	0	1199	0	3	4.46	1	274	Breast	FS	ERC
GSM808139	T1	0	0	1054	0	3	4.481	1	303	Breast	F1	ERC
GSM808301	TS	0	0	1054	0	3	4.481	1	303	Breast	FS	ERC
GSM808203	T1	0	0	1169	0	3	4.295	1	315	Breast	F1	ERC
GSM808326	TS	0	0	1169	0	3	4.295	1	315	Breast	FS	ERC
GSM808178	T1	0	0	1149	0	3	4.109	1	1534	Breast	F1	NRC
GSM808320	TS	0	0	1149	0	3	4.109	1	1534	Breast	FS	NRC
GSM808192	T1	0	0	1160	0	NA	NA	0	1595	Breast	F1	NRC
GSM808323	TS	0	0	1160	0	NA	NA	0	1595	Breast	FS	NRC
GSM808114	T1	0	0	1009	0	2	1.764	0	2355	Breast	F1	NRC
GSM808294	TS	0	0	1009	0	2	1.764	0	2355	Breast	FS	NRC
GSM808117	T1	0	0	1004	0	NA	NA	0	2436	Breast	F2	NRC
GSM808291	TS	0	0	1004	0	NA	NA	0	2436	Breast	FS	NRC

## Sheet: SupplementTable3
Supplementary Table 3. Differential expressed genes (660) observed in the ERC vs NRC comaprison at post-NAC in the BEAUTY study, after correcting for FDR.
GeneName	logFC	logCPM	PValue	FDR
LOC100507127	6.99	3.28	1.29e-14	2.64e-10
LRRC45	2.35	5.33	1.8e-13	1.85e-09
SH2D5	3.66	-1.25	7.17e-13	4.91e-09
DPYSL5	6.5	0.587	2.53e-12	1.3e-08
STRA13	2.24	5.72	3.78e-11	1.55e-07
ASPSCR1	1.98	5.2	1.46e-10	4.99e-07
RAC3	2.41	4.28	3.33e-10	9.63e-07
C7orf33	8.11	-3.01	4e-10	9.63e-07
MAEL	7.2	1.68	4.22e-10	9.63e-07
AZI1	1.99	5.35	4.91e-10	1.01e-06
KRT86	4.32	4.54	2.07e-09	3.86e-06
COL2A1	5.91	5.59	2.53e-09	4.34e-06
COL11A2	4.97	5.34	2.97e-09	4.7e-06
IL8	8.1	8.66	1.22e-08	1.76e-05
LOC494127	4.44	0.906	1.36e-08	1.76e-05
ALYREF	1.98	6.66	1.37e-08	1.76e-05
HGS	1.6	7.21	2.58e-08	3.11e-05
EPHA8	6.03	-0.219	4.52e-08	5.15e-05
SLC25A10	2.08	5.85	5.1e-08	5.51e-05
NTSR1	3.76	-1.71	6.7e-08	6.84e-05
HSPB8	-2.87	5.21	7e-08	6.84e-05
MYADML2	3.24	-2.09	9.38e-08	8.76e-05
SUN3	5.34	-1.24	9.91e-08	8.85e-05
C17orf70	1.57	5.89	1.17e-07	0.0001
B3GNTL1	1.9	2.94	1.31e-07	0.000108
PYCR1	2.45	6.83	1.73e-07	0.000137
TREML3	5.35	-1	2.63e-07	0.000196
LOC100127888	2.79	0.133	2.67e-07	0.000196
COX6A2	4.52	-2.18	3.1e-07	0.00022
PNMA3	2.64	1.69	3.63e-07	0.000245
LINC00460	4.79	0.991	4.1e-07	0.000245
MT1H	3.99	-0.362	4.25e-07	0.000245
LYVE1	-2.43	4.94	4.26e-07	0.000245
CCDC137	1.67	5.3	4.38e-07	0.000245
ANAPC11	1.66	6.34	4.39e-07	0.000245
MRPL12	1.9	6.32	4.64e-07	0.000245
MS4A2	-2.78	2.29	4.7e-07	0.000245
AMDHD1	3.94	1.9	4.78e-07	0.000245
LOC153910	4.46	-1.86	4.81e-07	0.000245
LOC400643	6.48	0.107	4.89e-07	0.000245
LOC154860	5.29	-1.21	5.18e-07	0.000254
PTPLA	2.2	3.64	6.47e-07	0.000302
NARF	1.33	5.86	6.62e-07	0.000302
MSLNL	5.62	2.4	7.16e-07	0.000317
MSTO1	1.8	4.2	7.26e-07	0.000317
SIRT7	1.6	4.97	8.22e-07	0.000352
AMH	3.03	0.949	8.65e-07	0.000363
B3GNT4	3.4	-0.545	9.98e-07	0.000402
AOX1	-2.31	4.8	1.07e-06	0.000422
TMEM132E	4.71	2.74	1.13e-06	0.000439
FAM195B	1.76	6.87	1.17e-06	0.000439
HMGA2	3.95	0.859	1.18e-06	0.000439
VWA5B2	3.79	0.902	1.2e-06	0.000439
GPR83	4.68	1.63	1.32e-06	0.000475
FBN2	2.47	2.01	1.36e-06	0.000482
SLC11A1	3.46	4.9	1.5e-06	0.000522
L1CAM	3.46	4.18	1.75e-06	0.000588
FIBCD1	5.47	1.77	1.77e-06	0.000588
UNC13D	1.57	5.58	1.82e-06	0.000588
PROK2	5.44	1.14	1.86e-06	0.000588
COMTD1	2.36	4.7	1.86e-06	0.000588
PLAUR	2.28	5.85	2.22e-06	0.000682
UCHL1	2.96	5.78	2.3e-06	0.000687
DUS1L	1.53	7.04	2.31e-06	0.000687
HTN1	9.26	1.55	2.37e-06	0.00069
PCYT2	1.24	5.59	2.38e-06	0.00069
ACTN2	4.53	2.29	2.74e-06	0.000781
BCL2A1	3.36	4.57	3.02e-06	0.00085
KRT81	4.58	8.45	3.09e-06	0.000858
MMP12	4.91	5.4	3.26e-06	0.000892
SEPP1	-3.16	7.5	3.69e-06	0.000998
PLXNA3	1.43	6.04	4e-06	0.00107
LLGL2	1.64	6.39	4.41e-06	0.00116
C17orf56	1.39	4.8	4.45e-06	0.00116
ZYG11A	1.86	2.98	4.51e-06	0.00116
LOC440356	3.49	-1.27	4.59e-06	0.00116
TSEN54	1.3	5.28	4.67e-06	0.00117
ITGAX	2.6	6.03	4.71e-06	0.00117
HSPA6	2.91	4.11	4.95e-06	0.0012
LMO1	4.88	1.07	5.02e-06	0.0012
STK32C	1.83	3.26	5.13e-06	0.00121
HIST1H3D	3.62	1.32	5.17e-06	0.00121
LINC00511	4.25	-0.443	5.48e-06	0.00126
LGR4	-2.15	5.59	5.73e-06	0.00131
LOC284379	4.23	-1.46	5.82e-06	0.00131
FILIP1L	-2.03	6.75	6.16e-06	0.00138
LOC154872	5.23	-2.52	6.69e-06	0.00145
HTR1D	4.38	0.0789	6.77e-06	0.00145
P2RX2	3.23	-0.635	6.79e-06	0.00145
LPCAT1	1.56	6.58	6.88e-06	0.00146
DKFZp434J0226	3.62	0.167	7.3e-06	0.00152
NUP85	1.22	6	7.33e-06	0.00152
FUT9	3.4	3.21	7.53e-06	0.00154
HAPLN1	4.22	0.248	7.56e-06	0.00154
TSIX	2.64	1.54	7.66e-06	0.00154
HCAR3	4.57	4.3	8.39e-06	0.00167
TRIML2	3.89	-1.81	8.62e-06	0.0017
GALK1	1.57	4.65	9.3e-06	0.00182
NAT9	1.17	5.45	1.02e-05	0.00198
SLIT3	-2.37	6.6	1.05e-05	0.00201
CSAG1	7.31	-0.662	1.08e-05	0.00206
SLC2A3	1.91	6.5	1.14e-05	0.00211
B4GALNT4	1.87	4.99	1.16e-05	0.00213
MBOAT2	1.44	5.04	1.19e-05	0.00215
GPS1	1.3	6.74	1.2e-05	0.00215
ARHGDIA	1.36	8.26	1.21e-05	0.00215
STAC	1.56	3.34	1.21e-05	0.00215
HSPA1B	2.05	7.38	1.23e-05	0.00216
ZPLD1	3.96	-0.137	1.33e-05	0.00231
IGFL1	3.45	-0.385	1.36e-05	0.00231
ACCN3	1.97	1.04	1.36e-05	0.00231
PCSK1N	3.59	4.46	1.37e-05	0.00231
ZNF295-AS1	4.95	-2.2	1.45e-05	0.0024
KRT34	3.19	-3.13	1.46e-05	0.0024
FAM19A3	3.17	1.39	1.54e-05	0.00249
GPR97	3.68	2.45	1.59e-05	0.00253
GRIN2D	3.15	2.35	1.59e-05	0.00253
DNAJC9	1.31	6.12	1.66e-05	0.00263
C10orf55	3.15	1.81	1.7e-05	0.00266
B4GALNT1	2.4	2.13	1.76e-05	0.00273
RFNG	1.33	5.63	1.87e-05	0.00287
ANGPTL1	-2.75	4.04	1.97e-05	0.00298
GPC2	2.49	2.71	2.01e-05	0.003
HMHB1	4.25	-1.33	2.04e-05	0.00301
SNHG12	1.23	4.72	2.06e-05	0.00302
SNX22	3.08	4.36	2.16e-05	0.00313
SCARA5	-3.34	4.86	2.18e-05	0.00314
TRIM47	1.4	6.23	2.32e-05	0.00331
FSD1	3.18	-0.474	2.55e-05	0.00357
ARL9	2.5	2.09	2.55e-05	0.00357
PNMA5	4.21	-0.522	2.7e-05	0.00375
PLOD3	1.42	6.53	2.84e-05	0.00391
DNAJC5B	2.37	0.593	2.88e-05	0.00392
ABCA8	-2.92	5.44	2.95e-05	0.00399
DCN	-2.3	11	3.01e-05	0.00405
TCHH	3.06	0.684	3.12e-05	0.00416
CADPS	4.14	2.08	3.32e-05	0.00437
ADAM8	1.75	4.92	3.38e-05	0.0044
FAM100B	1.24	5.7	3.42e-05	0.00442
HIST1H4D	2.84	-2.48	3.47e-05	0.00445
MRPL38	1.25	5.76	3.49e-05	0.00445
DNAH17	1.76	3.04	3.51e-05	0.00445
DHDH	3.42	1.01	3.62e-05	0.00453
NOTUM	3.36	0.286	3.62e-05	0.00453
FIGF	-6.2	2.29	3.64e-05	0.00454
IL4I1	2.56	3.92	3.7e-05	0.00458
OSM	3.34	2.68	3.74e-05	0.0046
ASIP	2.5	0.0513	3.84e-05	0.00469
LOC541471	1.76	3.49	3.86e-05	0.00469
FGF7	-2.06	4.9	4.02e-05	0.00484
GRIA4	-4.76	2.13	4.03e-05	0.00484
CEACAM3	4.1	-0.0442	4.13e-05	0.00493
GTSF1	4.1	2.01	4.34e-05	0.00513
ECM2	-2.35	5.79	4.36e-05	0.00513
MIOX	2.7	-2.03	4.42e-05	0.00516
IFI27L1	1.74	3.65	4.53e-05	0.00525
MAP7D2	2.8	1.39	4.56e-05	0.00526
DCDC2	-4.36	3.91	4.59e-05	0.00526
HAO1	4.11	-0.647	4.61e-05	0.00526
PDK4	-2.47	7.87	4.71e-05	0.00534
ARL16	1.33	5.36	4.73e-05	0.00534
PROZ	2.81	-1.04	4.76e-05	0.00535
LINC00482	2.18	1.52	4.8e-05	0.00536
LOC100499467	3.05	3.81	4.91e-05	0.00545
HOMER3	1.53	6.14	4.98e-05	0.0055
OGN	-3.57	6.73	5.01e-05	0.0055
MICAL1	1.11	6.06	5.19e-05	0.00568
ICAM1	1.88	6.53	5.23e-05	0.00568
LONRF2	-2.55	4.25	5.55e-05	0.00601
FOXK2	1.23	6.57	5.6e-05	0.00601
RTN4R	1.76	2.75	5.62e-05	0.00601
CDHR2	2.91	-0.953	5.65e-05	0.00602
GREB1	-2.56	4.35	5.72e-05	0.00606
MFI2-AS1	1.76	2.83	5.83e-05	0.00614
SLIT2	-2.51	4.21	5.93e-05	0.00621
ITPR2	-1.74	6.74	5.98e-05	0.00624
CLDN9	3.4	1.47	6.05e-05	0.00627
TM4SF4	4.4	1.24	6.13e-05	0.00627
PAQR6	2.79	4.56	6.13e-05	0.00627
APBA2	1.89	4.1	6.29e-05	0.00636
B3GNT7	2.09	3.5	6.32e-05	0.00636
NPLOC4	1.08	7.11	6.69e-05	0.00669
CBX2	2.46	5.31	6.71e-05	0.00669
SLC16A3	2.11	5.87	6.75e-05	0.00669
CMTM2	3.22	0.44	6.88e-05	0.0068
GPR161	2.04	3.6	6.96e-05	0.00683
UPP1	1.57	4.54	7.09e-05	0.0069
RCAN3AS	1.99	-1.8	7.13e-05	0.00691
MGAT5B	2.89	1.06	7.19e-05	0.00693
HIST1H2BE	2.65	-2.43	7.3e-05	0.00701
PSMG3	1.6	5.07	7.38e-05	0.00704
CYP4F22	-4.57	2.5	7.4e-05	0.00704
SASH1	-1.4	6.26	7.5e-05	0.00707
LPHN3	-2.56	1.78	7.5e-05	0.00707
C4orf40	7.47	5.52	7.54e-05	0.00707
PPIF	1.92	7.06	7.68e-05	0.00717
EFR3B	1.89	2.71	7.72e-05	0.00717
LILRB3	1.94	3.21	7.78e-05	0.0072
PHACTR1	2.73	3.17	7.84e-05	0.00722
WNT6	3.1	3.33	7.99e-05	0.00733
DNM3	1.78	3.73	8.35e-05	0.00762
PCP4	3.89	1.39	8.57e-05	0.00779
SDPR	-2.81	6.25	8.62e-05	0.0078
HIST1H1C	2.59	5.67	8.67e-05	0.00781
FBXO39	2.68	-1.63	8.75e-05	0.00785
C19orf59	3.61	0.937	9.08e-05	0.00811
HIST2H2AC	1.97	-0.876	9.18e-05	0.00817
TEX29	2.22	-0.525	9.31e-05	0.00825
KIF26B	2.71	4.52	9.53e-05	0.0084
KLHDC7A	-5.24	2.14	9.79e-05	0.0086
TYMP	1.71	7.51	9.92e-05	0.00867
IFI27	1.57	7.76	0.000104	0.00901
TREM1	3.32	4.03	0.000104	0.00902
HN1	1.74	6.79	0.00011	0.00938
MXD3	1.45	3.79	0.000111	0.00943
C17orf62	1.12	6.32	0.000115	0.00973
CTSD	1.34	9.75	0.000116	0.00973
CYB5R2	2.26	5.45	0.000119	0.00992
CBX4	1.23	5.32	0.000121	0.01
SCUBE1	-3.08	1.59	0.000121	0.01
DNAJC12	-2.6	3.13	0.000122	0.01
ST20	1.85	2.92	0.000122	0.01
RGS13	-2.38	0.444	0.000127	0.0104
C2orf82	3.58	3.81	0.000129	0.0104
CPA3	-2.53	4.74	0.000129	0.0104
UNC80	3.74	0.998	0.000129	0.0104
ZFP106	-1.29	6.76	0.000131	0.0105
LAMTOR2	1.49	5.85	0.000132	0.0106
FAM24B	1.66	1.68	0.000134	0.0106
CHRDL1	-2.35	7.05	0.000136	0.0107
DSG1	-6.49	5.18	0.000137	0.0107
ZAK	-1.19	6.42	0.000137	0.0107
AHNAK	-1.99	11	0.000137	0.0107
HGFAC	3.29	-0.704	0.000138	0.0107
FGF10	-3.92	1.7	0.000138	0.0107
SMPX	3.24	-0.754	0.000139	0.0107
CSN3	7.56	6.3	0.00014	0.0108
CCRL2	2.13	2.94	0.000143	0.0108
PRKAG3	3.06	-1.34	0.000143	0.0108
C17orf90	1.46	4.35	0.000143	0.0108
FBN3	4.36	5	0.000144	0.0108
SEC61A2	1.43	4.07	0.000145	0.0109
OPRD1	4.95	0.000371	0.000149	0.0111
TMPRSS5	2.25	1.81	0.000151	0.0112
SVEP1	-2.92	6.68	0.000153	0.0113
FAM158A	1.55	3.68	0.000157	0.0115
ZNF593	1.43	4.68	0.000159	0.0116
NPB	2	0.421	0.000162	0.0117
HIST1H4C	2.23	-2.41	0.000163	0.0118
CDC25B	1.41	6.31	0.000165	0.0119
ATAD3C	1.73	3.75	0.000165	0.0119
C17orf89	1.63	4.94	0.000169	0.012
TFF1	-5.97	2.73	0.000169	0.012
MYLK2	2.89	-1.04	0.000172	0.0122
LOC375196	2.42	-0.626	0.000183	0.0129
LOC100128593	-3.57	-1.14	0.000184	0.0129
ANKRD30A	-6.95	4.4	0.000185	0.013
SMOC2	-1.87	6.82	0.00019	0.0132
ERLIN2	-1.25	6.1	0.000194	0.0134
FABP6	4.12	-0.837	0.000195	0.0134
DUSP23	1.46	5.67	0.000201	0.0137
QRFPR	4.18	0.684	0.000201	0.0137
FANCG	1.23	4.85	0.000204	0.0138
NLRP7	3.6	0.112	0.000205	0.0139
CD300LF	1.57	2.27	0.000206	0.0139
MUC5B	2.83	6.68	0.000208	0.0139
GPM6A	-3.03	0.382	0.000209	0.014
MZT2A	1.23	5.12	0.00021	0.014
COL14A1	-2.19	7.99	0.000216	0.0143
RHOU	-1.31	5.88	0.000219	0.0144
YJEFN3	1.75	2.13	0.00022	0.0144
UPK2	3.16	-0.461	0.00022	0.0144
GRM4	3.49	-0.886	0.000221	0.0145
DEPTOR	-1.9	4.82	0.000225	0.0147
ANO9	1.24	4.32	0.000227	0.0147
OSCAR	1.96	2.59	0.000227	0.0147
SNRPA1	1.15	5.75	0.000229	0.0147
PTPRU	1.9	6.08	0.000229	0.0147
TMOD1	-2.47	2.74	0.000229	0.0147
BCAS1	-4.13	2.49	0.00023	0.0147
PRSS53	1.65	3.13	0.000234	0.0149
PDGFD	-2.33	5.89	0.000235	0.0149
FAT4	-2.01	4.56	0.000236	0.0149
EMR3	3.73	0.358	0.000236	0.0149
ADD3	-1.63	6.86	0.000239	0.015
NUDT14	1.28	4.15	0.00024	0.0151
TEX22	1.94	0.545	0.000244	0.0152
ABCD1	1.64	5.01	0.000244	0.0152
CCDC141	-1.98	0.0572	0.000246	0.0152
GPR133	-2.37	3.17	0.000246	0.0152
HIST1H2AE	3.21	2.56	0.000246	0.0152
C7orf58	-1.98	4.48	0.000247	0.0152
HIST1H2AM	3.3	0.019	0.000248	0.0152
TERC	2.5	-2.44	0.000252	0.0153
CSPG4	2.33	6.44	0.000252	0.0153
HIST1H2BD	2.15	3.43	0.000253	0.0153
ZP3	1.71	2.38	0.000253	0.0153
KCNF1	3.35	0.318	0.000255	0.0154
HDAC11	1.3	5.05	0.000256	0.0154
METRNL	1.41	5.72	0.000262	0.0157
LOC100131551	2.62	-1.39	0.000269	0.016
FAM50A	1.07	6.27	0.00027	0.016
OVCH1	-2.34	-2.01	0.000276	0.0162
ETV7	2.05	2.98	0.000276	0.0162
GFRA1	-2.81	5.12	0.000276	0.0162
MIR210HG	2.06	1.91	0.000283	0.0166
RANBP17	1.67	3.63	0.000284	0.0166
SLAMF9	3.45	1.01	0.000288	0.0167
CSRNP3	-2.15	2.87	0.000288	0.0167
NELL2	-1.91	3.02	0.000296	0.0171
UCN2	2.13	-1.03	0.000299	0.0172
PDCD4	-1.43	7.6	0.000301	0.0173
NT5C	1.2	4.95	0.000304	0.0174
ABCC2	2.05	1.24	0.000305	0.0174
F13A1	-1.78	6.76	0.000306	0.0174
TK1	2.01	5.56	0.000306	0.0174
IFI30	1.38	7.59	0.00031	0.0176
DTYMK	1.44	5.03	0.000316	0.0178
FPR2	3.6	1.83	0.000316	0.0178
LHX8	6.35	1.58	0.00032	0.018
CHST6	2.77	3.12	0.000321	0.018
TCEAL2	2.64	2.22	0.000323	0.018
CDH15	2.82	-1.02	0.000323	0.018
LOC100128292	1.95	1.35	0.000327	0.018
HCAR2	3.04	4.71	0.000327	0.018
C16orf89	-3.46	4.4	0.000329	0.018
ADAMTS4	1.96	5.33	0.000329	0.018
FLJ46906	1.77	2.12	0.000329	0.018
MC1R	1.81	3.88	0.00033	0.018
CCDC154	1.77	1.35	0.00033	0.018
ANKRD16	1.15	3.94	0.000332	0.018
C9orf170	2.37	-0.266	0.000336	0.0181
P4HB	1.04	9.75	0.000336	0.0181
SCN3A	-2.46	1.81	0.000336	0.0181
DRD4	2.26	0.929	0.000337	0.0181
CYBRD1	-1.96	8	0.000343	0.0183
IL27	2.2	-2.09	0.000344	0.0183
CKS2	1.98	5.67	0.000345	0.0184
SLC26A6	1.28	4.04	0.000351	0.0186
SLC34A2	-2.24	5.64	0.000353	0.0187
PSORS1C1	3.08	0.742	0.000356	0.0187
ASCL2	2.12	1.61	0.000358	0.0188
MMP14	1.37	9.08	0.00036	0.0188
GPC1	1.17	6.2	0.000361	0.0188
NPY2R	-5	1.39	0.000367	0.0191
CRIM1	-1.59	7.33	0.000379	0.0196
VASH2	2.01	4.35	0.000379	0.0196
NRM	1.65	4.2	0.000384	0.0198
SLC6A9	1.81	4.91	0.00039	0.02
TBX19	1.7	3.73	0.00039	0.02
SLC10A4	2.67	-1.49	0.000396	0.0202
LAGE3	1.44	4.71	0.000397	0.0202
FCER1A	-2	3.46	0.0004	0.0204
HIST1H2BG	3.29	2.25	0.000402	0.0204
S100A3	1.99	0.784	0.000405	0.0204
HSPA1A	1.76	7.77	0.000405	0.0204
CLPSL1	3.64	3.13	0.000408	0.0205
C1orf85	1.62	6.41	0.000409	0.0205
PLAU	1.99	6.75	0.000411	0.0206
C1orf61	2.62	0.992	0.000417	0.0208
ZNF692	1.59	6.08	0.000419	0.0208
LOC100216001	3.63	-0.797	0.00042	0.0208
HIST1H1B	3.62	-0.669	0.00042	0.0208
KRT83	2.72	0.852	0.000422	0.0209
OCA2	2.5	0.592	0.000432	0.0212
VAV3	-1.66	5.41	0.000436	0.0213
TAZ	1.14	5.13	0.000436	0.0213
GFPT2	1.69	5.7	0.000444	0.0216
TEX15	4.13	-1.72	0.00045	0.0218
CSPG5	2.09	1.66	0.000452	0.0219
STRA8	3.47	0.106	0.000453	0.0219
NRTN	3.28	2.03	0.000461	0.0221
TAT	-5.15	2.91	0.000471	0.0226
HIST1H2AI	3.53	-2.06	0.000478	0.0228
SC5DL	-1.26	5.68	0.000483	0.0229
TRIM67	1.96	-1.5	0.000484	0.0229
PPP1R16B	-2	4.85	0.000484	0.0229
SIDT1	-2	3.42	0.000485	0.0229
HIST1H4E	2.64	0.0496	0.000486	0.0229
GPR15	-4.06	-0.123	0.000488	0.0229
ALAD	-1.43	5.93	0.000488	0.0229
PKHD1L1	-3.25	0.964	0.000495	0.0231
ZNF486	-1.69	3.31	0.000499	0.0232
SUMO4	2.19	-2.31	0.000504	0.0233
TTC28	-1.38	4.97	0.000511	0.0236
FBF1	1.28	4.03	0.000513	0.0236
TUBB4A	2.42	-0.148	0.000517	0.0236
C6orf1	1.2	4.35	0.000517	0.0236
STAG3	2.35	3.35	0.000518	0.0236
ABLIM1	-1.6	7.41	0.000519	0.0236
SMARCA2	-1.13	7.43	0.000522	0.0236
HIST1H3B	3.33	-2.33	0.000523	0.0236
C9orf71	-3.04	-1.77	0.000528	0.0238
MRPS17	1.3	4.47	0.000533	0.0239
FAM13C	-2.71	3.14	0.000533	0.0239
ZNF232	1.13	4.17	0.000534	0.0239
WFIKKN1	2.52	0.233	0.000535	0.0239
INHA	2.16	0.67	0.000539	0.024
TRPA1	3.03	-0.286	0.000541	0.0241
C16orf95	1.7	1.81	0.000543	0.0241
FMO6P	-3.67	-0.00182	0.000549	0.0243
SLC16A10	2.82	1.57	0.000551	0.0243
DCST2	1.84	2.62	0.000562	0.0247
MMP8	4.38	0.67	0.000566	0.0248
DLG2	-1.82	1.96	0.000573	0.0251
GPR35	1.51	1.9	0.000574	0.0251
SLC26A3	-4.04	-0.186	0.000581	0.0253
CACNG1	4.76	0.577	0.000586	0.0254
HIST1H2AL	2.65	-2.01	0.000593	0.0257
SYNPO2	-2.43	6.73	0.000596	0.0257
GFRA3	3.37	2.78	0.0006	0.0258
STXBP5L	3.01	-1.2	0.000601	0.0258
BTN1A1	3.54	0.445	0.000602	0.0258
TSPAN31	-1.13	4.78	0.000602	0.0258
C17orf49	1.77	2.45	0.000607	0.0258
SH3GL3	2.87	-1.47	0.000607	0.0258
DLX4	2.8	0.391	0.000608	0.0258
RCN3	1.4	6.29	0.000614	0.026
FAM196B	-3.25	1.66	0.000617	0.026
SLC4A3	1.33	4.75	0.000624	0.0263
LOC644554	-2.64	0.464	0.000629	0.0264
SDF2L1	1.54	4.92	0.000631	0.0264
C9orf152	-3.53	2.45	0.000637	0.0266
MAFG-AS1	1.79	2.04	0.000639	0.0266
PLA2R1	-1.76	4.93	0.000645	0.0268
FGFR3	2.62	3.61	0.000652	0.027
TNXB	-2.52	7.46	0.000658	0.0272
LYSMD4	1.86	4.15	0.000664	0.0274
KISS1	2.72	-1.42	0.000666	0.0274
IGSF10	-2.88	5.12	0.00067	0.0275
CAB39L	-1.75	5.26	0.000671	0.0275
PAX5	-3.94	0.913	0.000672	0.0275
TRIM65	1.25	5.58	0.000673	0.0275
PANX2	2.35	2.85	0.000676	0.0276
BIRC5	2.31	5.45	0.000687	0.0279
BCHE	-2.72	1.82	0.000693	0.028
FAM40B	2.03	2.29	0.000695	0.028
RHBG	3.4	0.0567	0.000697	0.028
C17orf77	6.08	0.632	0.000697	0.028
HIST1H2BF	2.67	-1.21	0.000699	0.0281
ANK3	-1.68	5.65	0.000712	0.0284
ALOX5AP	1.55	5.22	0.000713	0.0284
C10orf125	1.81	3.65	0.000719	0.0286
LINC00338	1.28	3.51	0.000721	0.0287
HIST1H3H	2.63	0.186	0.000725	0.0288
SALL1	2.2	0.791	0.000732	0.029
MFSD12	1.34	6.27	0.000743	0.0293
AGR2	-4.36	5.11	0.000744	0.0293
GUCA1A	2.74	-2.3	0.000753	0.0296
PLEKHG4B	1.91	6.07	0.000756	0.0296
C2orf48	3.2	0.31	0.000761	0.0296
TXNIP	-2	10.4	0.000761	0.0296
DMGDH	-2.34	1.63	0.000762	0.0296
FLRT2	-2.07	4.71	0.000764	0.0297
SCARNA9L	3.36	-1.98	0.000766	0.0297
SLC2A1	1.83	6.52	0.000767	0.0297
FREM2	2.13	2.2	0.000769	0.0297
TMTC1	-1.59	5.3	0.00077	0.0297
SORL1	-1.26	6.29	0.000774	0.0298
LOC283683	2.05	-1.37	0.000776	0.0298
SLC7A2	-2.23	5.7	0.000779	0.0298
GIMAP6	-1.51	5.34	0.000779	0.0298
KERA	-3.92	1.31	0.0008	0.0305
BCL2	-1.71	5.48	0.000807	0.0307
TMSB10	1.25	10.6	0.000809	0.0307
KCNC2	-7.69	1.17	0.00081	0.0307
CNIH2	2.22	1.71	0.000811	0.0307
CST2	2.75	-1.18	0.000819	0.0309
MICALL2	1.1	4.96	0.00082	0.0309
MPEG1	-1.03	6.09	0.000821	0.0309
TIMP1	1.09	8.17	0.000824	0.0309
PUS1	1.27	4.93	0.000835	0.0313
NRP2	1.94	6.52	0.000856	0.032
BMP5	-4.87	2	0.000859	0.032
MNF1	1.43	5.13	0.000864	0.0321
FBXW10	2.28	-0.392	0.000866	0.0321
SPRN	1.4	2.87	0.000868	0.0321
B3GALT5	-2.42	0.63	0.000868	0.0321
CAPS	2.39	6.21	0.000876	0.0322
SNAI1	1.35	2.87	0.000879	0.0322
PREPL	-1.15	6.08	0.000882	0.0322
DACH1	-2.73	3.72	0.000882	0.0322
SLC16A9	-2.18	1.86	0.000885	0.0322
ST6GALNAC5	2.21	4.73	0.000885	0.0322
DUSP16	-1.17	6.22	0.000889	0.0323
NMU	2.71	0.878	0.000897	0.0325
RXFP1	2.8	-0.962	0.000902	0.0327
CXCL1	2.16	2.76	0.000909	0.0328
CCNJL	1.61	2.49	0.000919	0.0331
FLJ39051	1.8	1.58	0.000936	0.0337
SLC16A4	-1.65	3.94	0.000937	0.0337
ABI3BP	-1.56	5.67	0.000944	0.0337
CLCA2	-2.78	2.57	0.000944	0.0337
CATSPER1	1.99	-0.211	0.000945	0.0337
NCCRP1	2.44	3.83	0.000952	0.0339
EDNRB	-2.16	5.2	0.000955	0.0339
SLC25A37	1.29	5.37	0.000957	0.034
DAAM2	-1.24	5.25	0.000963	0.0341
CDCA4	1.3	4.68	0.000971	0.0343
AQP9	3.05	3.97	0.000972	0.0343
NBR1	-1.12	7.17	0.000974	0.0343
RGS16	1.63	5.17	0.000978	0.0343
GPR84	2.33	0.933	0.000982	0.0343
BECN1	-1.09	5.45	0.000983	0.0343
SLC2A6	1.65	3.06	0.000987	0.0344
ALDH1A1	-2.27	6.29	0.00099	0.0344
FCAR	3.14	0.718	0.000998	0.0345
ABCD2	-2.55	2.48	0.000998	0.0345
SH2B2	1.39	2.49	0.001	0.0345
MAS1L	-3.97	-0.994	0.001	0.0345
IGSF9	1.64	5.46	0.001	0.0345
KCTD8	3.23	-2.67	0.00101	0.0345
TACC1	-1.51	7.14	0.00101	0.0346
ALG1L	2.71	0.876	0.00101	0.0346
FAM127B	1.12	5.54	0.00101	0.0346
PXT1	2.04	-1.29	0.00102	0.0348
IGSF1	-3.29	1.78	0.00103	0.0348
UNC119B	-1.18	5.64	0.00104	0.0351
LINC00487	2.18	-0.488	0.00104	0.0351
TMEM108	1.56	1.79	0.00104	0.0351
C14orf80	1.46	4.28	0.00106	0.0355
TFDP2	-1.03	6.09	0.00107	0.0359
ADRA1A	-3.13	-0.016	0.00108	0.036
COCH	2.45	2.84	0.00108	0.036
SLC40A1	-2.41	7.41	0.00109	0.036
BANK1	-3.28	3.25	0.00109	0.036
HMGB3	1.49	5.9	0.00109	0.036
IL1RN	2.52	4.68	0.00109	0.036
CYP2S1	1.36	2.06	0.0011	0.036
CMA1	-2.85	2.3	0.0011	0.036
DNAH5	-2.04	3.07	0.0011	0.0361
KRTAP5-10	2.54	-0.682	0.00112	0.0364
GNAL	-1.65	2.56	0.00112	0.0364
RSPO3	-2.32	4.51	0.00114	0.037
FOXS1	2	0.747	0.00115	0.0372
CXCL5	2.97	2.85	0.00115	0.0372
PCDH19	-1.89	2.52	0.00117	0.0377
IDI2-AS1	1.54	1.65	0.00117	0.0377
TMEM132A	1.64	6.63	0.00118	0.038
ST14	1.27	7.54	0.00119	0.038
LRRC31	-4.93	0.466	0.00119	0.038
PMF1	1.28	5.04	0.00119	0.0381
IGF2BP3	2.44	0.914	0.0012	0.0383
NFKBIE	1.42	5.02	0.0012	0.0383
LOC100289255	-3.3	-0.438	0.0012	0.0383
ST3GAL6	1.24	4.34	0.00121	0.0384
VWA3B	2.21	-1.36	0.00121	0.0384
HEPACAM2	-4.34	1.5	0.00121	0.0384
CORO7	1.64	3.93	0.00122	0.0386
UGT2B15	-6.25	1.1	0.00123	0.0387
PPP1R14B	1.4	6.93	0.00123	0.0388
FHL1	-2.34	7.96	0.00124	0.0389
APOBEC3A	2.27	1.45	0.00124	0.039
EFNA1	1.18	6.95	0.00125	0.039
OPTN	1.12	7.53	0.00125	0.0391
CCHCR1	1.43	5.62	0.00127	0.0394
NIPAL4	2.47	0.632	0.00127	0.0394
TLL1	-1.8	3.16	0.00128	0.0394
EVPLL	2.6	-0.597	0.00128	0.0394
RCCD1	1.32	4.34	0.00128	0.0394
FAM214A	-1.36	5.44	0.00128	0.0394
CMBL	-1.65	4.43	0.00129	0.0395
HIF1A-AS2	3.03	-1.29	0.00131	0.04
GHR	-2.09	5	0.00131	0.0402
CHTF18	1.51	5.19	0.00133	0.0406
C2orf84	2.96	0.642	0.00133	0.0407
SIRT6	1.15	4.05	0.00134	0.0407
HOXB13	5.8	1.87	0.00134	0.0408
MMRN1	-2.54	4.16	0.00135	0.0408
DPM3	1.31	4.93	0.00135	0.0409
HIST1H2AD	2.65	-1.97	0.00135	0.0409
AGR3	-4.86	3.59	0.00136	0.0409
CUX2	-2.45	0.392	0.00136	0.0411
C16orf79	1.58	2.05	0.00137	0.0412
SLMO1	1.44	2.75	0.00138	0.0412
MAN1C1	-1.35	4.13	0.00138	0.0412
RGL1	-1.09	5.78	0.00138	0.0412
THSD4	-2.46	5.17	0.00139	0.0415
FHL2	-1.06	6.23	0.0014	0.0416
MEGF9	-1.39	5.15	0.00141	0.0418
MFSD6L	1.88	1.4	0.00142	0.042
MTG1	1.23	5.27	0.00142	0.042
MMP25	2.08	3.66	0.00143	0.0423
SAC3D1	1.55	4.05	0.00143	0.0423
BMPR1A	-1.13	5.34	0.00144	0.0423
KIAA1045	2.53	2.39	0.00144	0.0423
HOXA7	-2.26	0.436	0.00144	0.0423
TEAD4	1.64	4.51	0.00144	0.0423
BHLHE22	2.02	4.07	0.00144	0.0423
TGFBR2	-1.69	8.02	0.00145	0.0423
RNASEH2A	1.49	4.96	0.00146	0.0425
PLA2G3	-3.52	-1.07	0.00146	0.0425
SLC6A17	2.39	1.54	0.00146	0.0426
SLC2A5	1.79	3.57	0.00148	0.0429
CYP24A1	2.55	1.06	0.00148	0.0429
ARX	3.81	-1.48	0.00149	0.043
LOC100507472	2.37	-0.188	0.00149	0.043
LINC00152	1.56	4.29	0.0015	0.0431
ADCY2	2.12	3.43	0.0015	0.0432
CPS1	-1.73	2.95	0.00151	0.0432
NAIP	-1.05	5.23	0.00151	0.0432
MCOLN1	1.05	4.96	0.00151	0.0432
FLJ16779	2.09	-2.29	0.00151	0.0432
HAMP	2.14	-0.145	0.00151	0.0432
MRPL52	1.01	5.11	0.00152	0.0434
CRYBB2	1.89	-1.98	0.00154	0.0436
HIST1H1E	2.86	1.32	0.00156	0.0441
LOC100289092	2.53	0.622	0.00157	0.0444
TPRXL	2.22	0.413	0.00157	0.0444
SGCA	1.81	-0.234	0.00159	0.0447
PPAN	1.53	2.76	0.00159	0.0447
TMEM63C	-2.19	2.44	0.00159	0.0448
CD300A	1.54	4.39	0.0016	0.0449
PGR	-3.69	4.58	0.0016	0.0449
MIIP	1.15	5.03	0.00161	0.045
TMEM52	1.94	0.793	0.00162	0.0452
NUDT1	1.64	4.21	0.00162	0.0452
CBLN2	2.34	-1.39	0.00163	0.0453
SSPN	-1.79	6.19	0.00163	0.0454
TNNI2	1.95	2.37	0.00165	0.0458
APLP1	2.1	2.69	0.00165	0.0458
CCDC80	-1.6	8.7	0.00166	0.0458
ATP6V1C2	1.73	3.64	0.00166	0.0458
SLC16A13	1.46	2.34	0.00167	0.0459
KCND3	-2.36	0.296	0.00167	0.0459
CYP4X1	-3.06	3.98	0.00168	0.0462
KCNS3	1.28	4.46	0.00169	0.0462
CDH22	-3.13	-0.871	0.00169	0.0462
ENDOV	1.39	4.12	0.00169	0.0462
FMO2	-2.28	6.59	0.00173	0.0472
GPRIN1	2.01	3.04	0.00173	0.0472
EPHA4	-1.46	3.87	0.00174	0.0473
SCO2	1.44	2.3	0.00175	0.0474
HIST2H2BE	1.59	5.11	0.00176	0.0477
MAP3K10	1.09	4.26	0.00176	0.0477
MANF	1.41	6.37	0.00177	0.0477
MT3	2.81	-2.15	0.00177	0.0477
SFN	1.55	6.1	0.00178	0.0479
CPVL	-1.14	5.42	0.00178	0.0479
DDIT4	1.82	8.72	0.0018	0.0483
THEMIS	-1.88	1.56	0.0018	0.0483
MYOC	-3.23	0.364	0.00182	0.0486
MMP11	2.87	7.16	0.00182	0.0486
PER2	-1.7	5.75	0.00184	0.049
PDGFRL	-1.66	5.51	0.00184	0.049
CRLF1	2.6	3.55	0.00184	0.049
TBC1D2	1.14	4.37	0.00185	0.049
S100P	3.31	5.73	0.00185	0.049
BOC	-1.64	5.48	0.00185	0.049
KCNB1	-2.08	1.41	0.00185	0.049
ANGPT1	-1.95	3.47	0.00186	0.0491
EGFR	-1.17	5.21	0.00187	0.0491
PRSS3	2.57	-0.737	0.00187	0.0491
RAB27B	-2.07	5.36	0.00187	0.0491
SLC4A10	-2.43	-0.897	0.00188	0.0493
CFTR	-3.14	0.341	0.00188	0.0493
NCF2	1.75	5.21	0.00189	0.0493
HAUS7	1.21	4.37	0.0019	0.0495
NR2C2AP	1.07	4.92	0.00192	0.0498
CD300E	1.94	2.97	0.00192	0.0499

## Sheet: SupplementTable4
Supplementary Table 4. Significance of copy number alternations (pre-NAC) in BEAUTY TNBC ERC and NRC groups respectively.
Chromosome	Start	End	Symbol	ERC Gain	NRC Gain	ERC Loss	NRC loss	% Gain in ERC	% Gain in NRC	% Loss in ERC	% Loss in NRC	Cytoband	P value (Gain)
1	168664694	168698442	DPT	4	0	0	0	1	0	0	0	q24.2	0.0020202
1	168756178	168762126	MGC4473	4	0	0	0	1	0	0	0	q24.2	0.0020202
1	169075946	169101960	ATP1B1	4	0	0	0	1	0	0	0	q24.2	0.0020202
1	150336989	150449041	RPRD2	3	0	0	0	0.75	0	0	0	q21.3	0.0181818
1	150459919	150479749	TARS2	3	0	0	0	0.75	0	0	0	q21.3	0.0181818
1	150480486	150486265	ECM1	3	0	0	0	0.75	0	0	0	q21.3	0.0181818
1	150521897	150533412	ADAMTSL4	3	0	0	0	0.75	0	0	0	q21.3	0.0181818
1	150524404	150524490	MIR4257	3	0	0	0	0.75	0	0	0	q21.3	0.0181818
1	150547026	150552214	MCL1	3	0	0	0	0.75	0	0	0	q21.3	0.0181818
1	150594598	150602098	ENSA	3	0	0	0	0.75	0	0	0	q21.3	0.0181818
1	150898814	150917797	SETDB1	3	0	0	0	0.75	0	0	0	q21.3	0.0181818
1	150937648	150947440	LASS2	3	0	0	0	0.75	0	0	0	q21.3	0.0181818
1	150954498	150968114	ANXA9	3	0	0	0	0.75	0	0	0	q21.3	0.0181818
1	150969300	150980854	FAM63A	3	0	0	0	0.75	0	0	0	q21.3	0.0181818
1	150980972	151008189	PRUNE	3	0	0	0	0.75	0	0	0	q21.3	0.0181818
1	151009028	151020076	BNIPL	3	0	0	0	0.75	0	0	0	q21.3	0.0181818
1	151020258	151023871	C1orf56	3	0	0	0	0.75	0	0	0	q21.3	0.0181818
1	151023446	151032125	CDC42SE1	3	0	0	0	0.75	0	0	0	q21.3	0.0181818
1	151032150	151040973	MLLT11	3	0	0	0	0.75	0	0	0	q21.3	0.0181818
1	151043079	151091007	GABPB2	3	0	0	0	0.75	0	0	0	q21.3	0.0181818
1	151104162	151119140	SEMA6C	3	0	0	0	0.75	0	0	0	q21.3	0.0181818
1	151129104	151132225	TNFAIP8L2	3	0	0	0	0.75	0	0	0	q21.3	0.0181818
1	151132223	151138424	LYSMD1	3	0	0	0	0.75	0	0	0	q21.3	0.0181818
1	151138516	151141614	SCNM1	3	0	0	0	0.75	0	0	0	q21.3	0.0181818
1	151142462	151148547	TMOD4	3	0	0	0	0.75	0	0	0	q21.3	0.0181818
1	151148933	151162640	VPS72	3	0	0	0	0.75	0	0	0	q21.3	0.0181818
1	151171020	151222007	PIP5K1A	3	0	0	0	0.75	0	0	0	q21.3	0.0181818
1	151227196	151239954	PSMD4	3	0	0	0	0.75	0	0	0	q21.3	0.0181818
1	151254790	151264381	ZNF687	3	0	0	0	0.75	0	0	0	q21.3	0.0181818
1	151264272	151300191	PI4KB	3	0	0	0	0.75	0	0	0	q21.3	0.0181818
1	151313115	151319769	RFX5	3	0	0	0	0.75	0	0	0	q21.3	0.0181818
1	151336779	151345164	SELENBP1	3	0	0	0	0.75	0	0	0	q21.3	0.0181818
1	151372040	151374412	PSMB4	3	0	0	0	0.75	0	0	0	q21.3	0.0181818
1	151375199	151431941	POGZ	3	0	0	0	0.75	0	0	0	q21.3	0.0181818
1	151483861	151511167	CGN	3	0	0	0	0.75	0	0	0	q21.3	0.0181818
1	151512780	151556059	TUFT1	3	0	0	0	0.75	0	0	0	q21.3	0.0181818
1	151518271	151518367	MIR554	3	0	0	0	0.75	0	0	0	q21.3	0.0181818
1	151584661	151671559	SNX27	3	0	0	0	0.75	0	0	0	q21.3	0.0181818
1	151672533	151689290	CELF3	3	0	0	0	0.75	0	0	0	q21.3	0.0181818
1	151694012	151702082	C1orf230	3	0	0	0	0.75	0	0	0	q21.3	0.0181818
1	151732122	151736040	MRPL9	3	0	0	0	0.75	0	0	0	q21.3	0.0181818
1	151735444	151743806	OAZ3	3	0	0	0	0.75	0	0	0	q21.3	0.0181818
1	151744040	151763010	TDRKH	3	0	0	0	0.75	0	0	0	q21.3	0.0181818
1	151772764	151777882	LINGO4	3	0	0	0	0.75	0	0	0	q21.3	0.0181818
1	151778546	151804348	RORC	3	0	0	0	0.75	0	0	0	q21.3	0.0181818
1	151810338	151813033	C2CD4D	3	0	0	0	0.75	0	0	0	q21.3	0.0181818
1	151810944	151816641	LOC100132111	3	0	0	0	0.75	0	0	0	q21.3	0.0181818
1	151819576	151826173	THEM5	3	0	0	0	0.75	0	0	0	q21.3	0.0181818
1	151846059	151882113	THEM4	3	0	0	0	0.75	0	0	0	q21.3	0.0181818
1	151955385	151966714	S100A10	3	0	0	0	0.75	0	0	0	q21.3	0.0181818
1	152004981	152009511	S100A11	3	0	0	0	0.75	0	0	0	q21.3	0.0181818
1	152056619	152061540	TCHHL1	3	0	0	0	0.75	0	0	0	q21.3	0.0181818
1	152078792	152086556	TCHH	3	0	0	0	0.75	0	0	0	q21.3	0.0181818
1	152126070	152131704	RPTN	3	0	0	0	0.75	0	0	0	q21.3	0.0181818
1	152184557	152196669	HRNR	3	0	0	0	0.75	0	0	0	q21.3	0.0181818
1	152274650	152297679	FLG	3	0	0	0	0.75	0	0	0	q21.3	0.0181818
1	152381718	152386750	CRNN	3	0	0	0	0.75	0	0	0	q21.3	0.0181818
1	152483319	152484653	LCE5A	3	0	0	0	0.75	0	0	0	q21.3	0.0181818
1	152486977	152488481	CRCT1	3	0	0	0	0.75	0	0	0	q21.3	0.0181818
1	152538129	152539248	LCE3E	3	0	0	0	0.75	0	0	0	q21.3	0.0181818
1	152551859	152552980	LCE3D	3	0	0	0	0.75	0	0	0	q21.3	0.0181818
1	152573137	152573562	LCE3C	3	0	0	0	0.75	0	0	0	q21.3	0.0181818
1	152586286	152586574	LCE3B	3	0	0	0	0.75	0	0	0	q21.3	0.0181818
1	152595309	152595579	LCE3A	3	0	0	0	0.75	0	0	0	q21.3	0.0181818
1	152635871	152637135	LCE2D	3	0	0	0	0.75	0	0	0	q21.3	0.0181818
1	152647770	152649049	LCE2C	3	0	0	0	0.75	0	0	0	q21.3	0.0181818
1	152658598	152659876	LCE2B	3	0	0	0	0.75	0	0	0	q21.3	0.0181818
1	152670839	152671918	LCE2A	3	0	0	0	0.75	0	0	0	q21.3	0.0181818
1	152681522	152681910	LCE4A	3	0	0	0	0.75	0	0	0	q21.3	0.0181818
1	152691997	152692905	C1orf68	3	0	0	0	0.75	0	0	0	q21.3	0.0181818
1	152730505	152734529	KPRP	3	0	0	0	0.75	0	0	0	q21.3	0.0181818
1	152748847	152749445	LCE1F	3	0	0	0	0.75	0	0	0	q21.3	0.0181818
1	152758752	152760901	LCE1E	3	0	0	0	0.75	0	0	0	q21.3	0.0181818
1	152769226	152770657	LCE1D	3	0	0	0	0.75	0	0	0	q21.3	0.0181818
1	152777310	152779107	LCE1C	3	0	0	0	0.75	0	0	0	q21.3	0.0181818
1	152784446	152785585	LCE1B	3	0	0	0	0.75	0	0	0	q21.3	0.0181818
1	152799948	152800573	LCE1A	3	0	0	0	0.75	0	0	0	q21.3	0.0181818
1	152815329	152816459	LCE6A	3	0	0	0	0.75	0	0	0	q21.3	0.0181818
1	152850797	152857523	SMCP	3	0	0	0	0.75	0	0	0	q21.3	0.0181818
1	152881038	152884362	IVL	3	0	0	0	0.75	0	0	0	q21.3	0.0181818
1	152943127	152945069	SPRR4	3	0	0	0	0.75	0	0	0	q21.3	0.0181818
1	152956563	152958290	SPRR1A	3	0	0	0	0.75	0	0	0	q21.3	0.0181818
1	152974222	152976332	SPRR3	3	0	0	0	0.75	0	0	0	q21.3	0.0181818
1	153003678	153005376	SPRR1B	3	0	0	0	0.75	0	0	0	q21.3	0.0181818
1	153012200	153013594	SPRR2D	3	0	0	0	0.75	0	0	0	q21.3	0.0181818
1	153028595	153029988	SPRR2A	3	0	0	0	0.75	0	0	0	q21.3	0.0181818
1	153042717	153044084	SPRR2B	3	0	0	0	0.75	0	0	0	q21.3	0.0181818
1	153065610	153067001	SPRR2E	3	0	0	0	0.75	0	0	0	q21.3	0.0181818
1	153084612	153085989	SPRR2F	3	0	0	0	0.75	0	0	0	q21.3	0.0181818
1	153112593	153113969	SPRR2C	3	0	0	0	0.75	0	0	0	q21.3	0.0181818
1	153122057	153123427	SPRR2G	3	0	0	0	0.75	0	0	0	q21.3	0.0181818
1	153175918	153177596	LELP1	3	0	0	0	0.75	0	0	0	q21.3	0.0181818
1	153190059	153191793	PRR9	3	0	0	0	0.75	0	0	0	q21.3	0.0181818
1	153232178	153234600	LOR	3	0	0	0	0.75	0	0	0	q21.3	0.0181818
1	153270337	153283194	PGLYRP3	3	0	0	0	0.75	0	0	0	q21.3	0.0181818
1	153302596	153321022	PGLYRP4	3	0	0	0	0.75	0	0	0	q21.3	0.0181818
1	153330329	153333503	S100A9	3	0	0	0	0.75	0	0	0	q21.3	0.0181818
1	153346183	153348075	S100A12	3	0	0	0	0.75	0	0	0	q21.3	0.0181818
1	153362507	153363664	S100A8	3	0	0	0	0.75	0	0	0	q21.3	0.0181818
1	153388999	153395701	S100A7A	3	0	0	0	0.75	0	0	0	q21.3	0.0181818
1	153409470	153412503	S100A7L2	3	0	0	0	0.75	0	0	0	q21.3	0.0181818
1	153430219	153433137	S100A7	3	0	0	0	0.75	0	0	0	q21.3	0.0181818
1	153507075	153508717	S100A6	3	0	0	0	0.75	0	0	0	q21.3	0.0181818
1	153509622	153514241	S100A5	3	0	0	0	0.75	0	0	0	q21.3	0.0181818
1	153516094	153518282	S100A4	3	0	0	0	0.75	0	0	0	q21.3	0.0181818
1	153519808	153521734	S100A3	3	0	0	0	0.75	0	0	0	q21.3	0.0181818
1	153533584	153538306	S100A2	3	0	0	0	0.75	0	0	0	q21.3	0.0181818
1	153579366	153585514	S100A16	3	0	0	0	0.75	0	0	0	q21.3	0.0181818
1	153586731	153588790	S100A14	3	0	0	0	0.75	0	0	0	q21.3	0.0181818
1	153591275	153606568	S100A13	3	0	0	0	0.75	0	0	0	q21.3	0.0181818
1	153600872	153604513	S100A1	3	0	0	0	0.75	0	0	0	q21.3	0.0181818
1	153606524	153617979	C1orf77	3	0	0	0	0.75	0	0	0	q21.3	0.0181818
1	153631144	153634326	SNAPIN	3	0	0	0	0.75	0	0	0	q21.3	0.0181818
1	153634513	153643479	ILF2	3	0	0	0	0.75	0	0	0	q21.3	0.0181818
1	153651163	153666468	NPR1	3	0	0	0	0.75	0	0	0	q21.3	0.0181818
1	153700566	153746555	INTS3	3	0	0	0	0.75	0	0	0	q21.3	0.0181818
1	153747767	153752633	SLC27A3	3	0	0	0	0.75	0	0	0	q21.3	0.0181818
1	153777202	153895451	GATAD2B	3	0	0	0	0.75	0	0	0	q21.3	0.0181818
1	153901976	153919154	DENND4B	3	0	0	0	0.75	0	0	0	q21.3	0.0181818
1	153920147	153931132	CRTC2	3	0	0	0	0.75	0	0	0	q21.3	0.0181818
1	153931587	153940188	SLC39A1	3	0	0	0	0.75	0	0	0	q21.3	0.0181818
1	153940396	153946832	CREB3L4	3	0	0	0	0.75	0	0	0	q21.3	0.0181818
1	153946744	153950451	JTB	3	0	0	0	0.75	0	0	0	q21.3	0.0181818
1	153954127	153958806	RAB13	3	0	0	0	0.75	0	0	0	q21.3	0.0181818
1	153963238	153964631	RPS27	3	0	0	0	0.75	0	0	0	q21.3	0.0181818
1	153965167	154127592	NUP210L	3	0	0	0	0.75	0	0	0	q21.3	0.0181818
1	154127779	154164609	TPM3	3	0	0	0	0.75	0	0	0	q21.3	0.0181818
1	154166140	154166219	MIR190B	3	0	0	0	0.75	0	0	0	q21.3	0.0181818
1	154171847	154178809	C1orf189	3	0	0	0	0.75	0	0	0	q21.3	0.0181818
1	154179182	154193273	C1orf43	3	0	0	0	0.75	0	0	0	q21.3	0.0181818
1	154192654	154243329	UBAP2L	3	0	0	0	0.75	0	0	0	q21.3	0.0181818
1	154245038	154248355	HAX1	3	0	0	0	0.75	0	0	0	q21.3	0.0181818
1	154293591	154297801	AQP10	3	0	0	0	0.75	0	0	0	q21.3	0.0181818
1	154298035	154323780	ATP8B2	3	0	0	0	0.75	0	0	0	q21.3	0.0181818
1	154377668	154440188	IL6R	3	0	0	0	0.75	0	0	0	q21.3	0.0181818
1	154451953	154474526	SHE	3	0	0	0	0.75	0	0	0	q21.3	0.0181818
1	154474694	154520623	TDRD10	3	0	0	0	0.75	0	0	0	q21.3	0.0181818
1	154521050	154531120	UBE2Q1	3	0	0	0	0.75	0	0	0	q21.3	0.0181818
1	154540256	154552353	CHRNB2	3	0	0	0	0.75	0	0	0	q21.3	0.0181818
1	154554533	154600456	ADAR	3	0	0	0	0.75	0	0	0	q21.3	0.0181818
1	154679914	154842754	KCNN3	3	0	0	0	0.75	0	0	0	q21.3	0.0181818
1	154897207	154909484	PMVK	3	0	0	0	0.75	0	0	0	q21.3	0.0181818
1	154916558	154928567	PBXIP1	3	0	0	0	0.75	0	0	0	q21.3	0.0181818
1	154929501	154934258	PYGO2	3	0	0	0	0.75	0	0	0	q21.3	0.0181818
1	154934773	154946959	SHC1	3	0	0	0	0.75	0	0	0	q21.3	0.0181818
1	154947117	154951725	CKS1B	3	0	0	0	0.75	0	0	0	q21.3	0.0181818
1	154948168	154948259	MIR4258	3	0	0	0	0.75	0	0	0	q21.3	0.0181818
1	154955769	154965587	FLAD1	3	0	0	0	0.75	0	0	0	q21.3	0.0181818
1	154966061	154966791	LENEP	3	0	0	0	0.75	0	0	0	q21.3	0.0181818
1	154975111	154990999	ZBTB7B	3	0	0	0	0.75	0	0	0	q21.3	0.0181818
1	154991002	155006257	DCST2	3	0	0	0	0.75	0	0	0	q21.3	0.0181818
1	155006281	155023406	DCST1	3	0	0	0	0.75	0	0	0	q22	0.0181818
1	155023761	155035252	ADAM15	3	0	0	0	0.75	0	0	0	q22	0.0181818
1	155036212	155042029	EFNA4	3	0	0	0	0.75	0	0	0	q22	0.0181818
1	155051347	155060014	EFNA3	3	0	0	0	0.75	0	0	0	q22	0.0181818
1	155100348	155107386	EFNA1	3	0	0	0	0.75	0	0	0	q22	0.0181818
1	155108287	155111334	SLC50A1	3	0	0	0	0.75	0	0	0	q22	0.0181818
1	155112366	155112996	DPM3	3	0	0	0	0.75	0	0	0	q22	0.0181818
1	155141883	155145804	KRTCAP2	3	0	0	0	0.75	0	0	0	q22	0.0181818
1	155146359	155157445	TRIM46	3	0	0	0	0.75	0	0	0	q22	0.0181818
1	155158299	155162700	MUC1	3	0	0	0	0.75	0	0	0	q22	0.0181818
1	155164967	155165063	MIR92B	3	0	0	0	0.75	0	0	0	q22	0.0181818
1	155165378	155177690	THBS3	3	0	0	0	0.75	0	0	0	q22	0.0181818
1	155178489	155183624	MTX1	3	0	0	0	0.75	0	0	0	q22	0.0181818
1	155183615	155197325	GBAP1	3	0	0	0	0.75	0	0	0	q22	0.0181818
1	155204238	155214653	GBA	3	0	0	0	0.75	0	0	0	q22	0.0181818
1	155216995	155225274	FAM189B	3	0	0	0	0.75	0	0	0	q22	0.0181818
1	155225769	155232195	SCAMP3	3	0	0	0	0.75	0	0	0	q22	0.0181818
1	155232658	155243281	CLK2	3	0	0	0	0.75	0	0	0	q22	0.0181818
1	155247373	155259638	HCN3	3	0	0	0	0.75	0	0	0	q22	0.0181818
1	155259083	155271225	PKLR	3	0	0	0	0.75	0	0	0	q22	0.0181818
1	155278538	155290457	FDPS	3	0	0	0	0.75	0	0	0	q22	0.0181818
1	155290250	155293938	C1orf104	3	0	0	0	0.75	0	0	0	q22	0.0181818
1	155290639	155300909	RUSC1	3	0	0	0	0.75	0	0	0	q22	0.0181818
1	155305051	155532324	ASH1L	3	0	0	0	0.75	0	0	0	q22	0.0181818
1	155316140	155316236	MIR555	3	0	0	0	0.75	0	0	0	q22	0.0181818
1	155402970	155404053	POU5F1P4	3	0	0	0	0.75	0	0	0	q22	0.0181818
1	155531771	155533735	LOC645676	3	0	0	0	0.75	0	0	0	q22	0.0181818
1	155580006	155584758	MSTO1	3	0	0	0	0.75	0	0	0	q22	0.0181818
1	155629232	155658823	YY1AP1	3	0	0	0	0.75	0	0	0	q22	0.0181818
1	155658881	155708800	DAP3	3	0	0	0	0.75	0	0	0	q22	0.0181818
1	155715608	155721369	MSTO2P	3	0	0	0	0.75	0	0	0	q22	0.0181818
1	155719509	155826972	GON4L	3	0	0	0	0.75	0	0	0	q22	0.0181818
1	155829259	155854990	SYT11	3	0	0	0	0.75	0	0	0	q22	0.0181818
1	155867600	155881177	RIT1	3	0	0	0	0.75	0	0	0	q22	0.0181818
1	155882835	155904188	KIAA0907	3	0	0	0	0.75	0	0	0	q22	0.0181818
1	155889699	155889833	SNORA42	3	0	0	0	0.75	0	0	0	q22	0.0181818
1	155895748	155895877	SCARNA4	3	0	0	0	0.75	0	0	0	q22	0.0181818
1	155911479	155912625	RXFP4	3	0	0	0	0.75	0	0	0	q22	0.0181818
1	155916629	155948336	ARHGEF2	3	0	0	0	0.75	0	0	0	q22	0.0181818
1	155978838	155990758	SSR2	3	0	0	0	0.75	0	0	0	q22	0.0181818
1	156005091	156023516	UBQLN4	3	0	0	0	0.75	0	0	0	q22	0.0181818
1	156024516	156028301	ROBLD3	3	0	0	0	0.75	0	0	0	q22	0.0181818
1	156030965	156040295	RAB25	3	0	0	0	0.75	0	0	0	q22	0.0181818
1	156041803	156051789	MEX3A	3	0	0	0	0.75	0	0	0	q22	0.0181818
1	156084460	156109878	LMNA	3	0	0	0	0.75	0	0	0	q22	0.0181818
1	156119734	156147542	SEMA4A	3	0	0	0	0.75	0	0	0	q22	0.0181818
1	156163729	156182587	SLC25A44	3	0	0	0	0.75	0	0	0	q22	0.0181818
1	156182778	156209868	PMF1	3	0	0	0	0.75	0	0	0	q22	0.0181818
1	156182778	156213123	PMF1-BGLAP	3	0	0	0	0.75	0	0	0	q22	0.0181818
1	156211950	156213123	BGLAP	3	0	0	0	0.75	0	0	0	q22	0.0181818
1	156213206	156217792	PAQR6	3	0	0	0	0.75	0	0	0	q22	0.0181818
1	156219014	156252620	SMG5	3	0	0	0	0.75	0	0	0	q22	0.0181818
1	156252703	156262234	TMEM79	3	0	0	0	0.75	0	0	0	q22	0.0181818
1	156262483	156265449	C1orf85	3	0	0	0	0.75	0	0	0	q22	0.0181818
1	156268414	156269428	VHLL	3	0	0	0	0.75	0	0	0	q22	0.0181818
1	156278751	156308206	CCT3	3	0	0	0	0.75	0	0	0	q22	0.0181818
1	156307104	156316785	C1orf182	3	0	0	0	0.75	0	0	0	q22	0.0181818
1	156339002	156355011	RHBG	3	0	0	0	0.75	0	0	0	q22	0.0181818
1	156374054	156399184	C1orf61	3	0	0	0	0.75	0	0	0	q22	0.0181818
1	156390132	156390221	MIR9-1	3	0	0	0	0.75	0	0	0	q22	0.0181818
1	156433518	156470529	MEF2D	3	0	0	0	0.75	0	0	0	q22	0.0181818
1	156495196	156542396	IQGAP3	3	0	0	0	0.75	0	0	0	q22	0.0181818
1	156549518	156556562	TTC24	3	0	0	0	0.75	0	0	0	q23.1	0.0181818
1	156561557	156564091	APOA1BP	3	0	0	0	0.75	0	0	0	q23.1	0.0181818
1	156564099	156571279	GPATCH4	3	0	0	0	0.75	0	0	0	q23.1	0.0181818
1	156589085	156595517	HAPLN2	3	0	0	0	0.75	0	0	0	q23.1	0.0181818
1	156611739	156629320	BCAN	3	0	0	0	0.75	0	0	0	q23.1	0.0181818
1	156638555	156647189	NES	3	0	0	0	0.75	0	0	0	q23.1	0.0181818
1	156669399	156675608	CRABP2	3	0	0	0	0.75	0	0	0	q23.1	0.0181818
1	156692412	156697705	ISG20L2	3	0	0	0	0.75	0	0	0	q23.1	0.0181818
1	156698262	156706752	C1orf66	3	0	0	0	0.75	0	0	0	q23.1	0.0181818
1	156707093	156710923	MRPL24	3	0	0	0	0.75	0	0	0	q23.1	0.0181818
1	156711898	156722240	HDGF	3	0	0	0	0.75	0	0	0	q23.1	0.0181818
1	156737273	156770609	PRCC	3	0	0	0	0.75	0	0	0	q23.1	0.0181818
1	156776034	156786640	SH2D2A	3	0	0	0	0.75	0	0	0	q23.1	0.0181818
1	156785541	156851642	NTRK1	3	0	0	0	0.75	0	0	0	q23.1	0.0181818
1	156810664	156828712	INSRR	3	0	0	0	0.75	0	0	0	q23.1	0.0181818
1	156863522	156886226	PEAR1	3	0	0	0	0.75	0	0	0	q23.1	0.0181818
1	156890423	156902880	C1orf92	3	0	0	0	0.75	0	0	0	q23.1	0.0181818
1	156904631	157015162	ARHGEF11	3	0	0	0	0.75	0	0	0	q23.1	0.0181818
1	156905922	156906036	MIR765	3	0	0	0	0.75	0	0	0	q23.1	0.0181818
1	157061834	157069600	ETV3L	3	0	0	0	0.75	0	0	0	q23.1	0.0181818
1	157094458	157108177	ETV3	3	0	0	0	0.75	0	0	0	q23.1	0.0181818
1	157098153	157098463	CYCSP52	3	0	0	0	0.75	0	0	0	q23.1	0.0181818
1	157483166	157522310	FCRL5	3	0	0	0	0.75	0	0	0	q23.1	0.0181818
1	157543538	157567870	FCRL4	3	0	0	0	0.75	0	0	0	q23.1	0.0181818
1	157647977	157670647	FCRL3	3	0	0	0	0.75	0	0	0	q23.1	0.0181818
1	157715522	157746922	FCRL2	3	0	0	0	0.75	0	0	0	q23.1	0.0181818
1	157764193	157789940	FCRL1	3	0	0	0	0.75	0	0	0	q23.1	0.0181818
1	157800703	157811634	CD5L	3	0	0	0	0.75	0	0	0	q23.1	0.0181818
1	157963062	158065844	KIRREL	3	0	0	0	0.75	0	0	0	q23.1	0.0181818
1	158101833	158110430	LOC646268	3	0	0	0	0.75	0	0	0	q23.1	0.0181818
1	158149736	158156216	CD1D	3	0	0	0	0.75	0	0	0	q23.1	0.0181818
1	158223926	158228058	CD1A	3	0	0	0	0.75	0	0	0	q23.1	0.0181818
1	158259562	158264564	CD1C	3	0	0	0	0.75	0	0	0	q23.1	0.0181818
1	158297739	158301321	CD1B	3	0	0	0	0.75	0	0	0	q23.1	0.0181818
1	158323485	158327343	CD1E	3	0	0	0	0.75	0	0	0	q23.1	0.0181818
1	159141376	159172932	CADM3	3	0	0	0	0.75	0	0	0	q23.2	0.0181818
1	159173802	159176290	DARC	3	0	0	0	0.75	0	0	0	q23.2	0.0181818
1	159259503	159278014	FCER1A	3	0	0	0	0.75	0	0	0	q23.2	0.0181818
1	159283459	159284449	OR10J3	3	0	0	0	0.75	0	0	0	q23.2	0.0181818
1	159409511	159410600	OR10J1	3	0	0	0	0.75	0	0	0	q23.2	0.0181818
1	159504867	159505797	OR10J5	3	0	0	0	0.75	0	0	0	q23.2	0.0181818
1	159557615	159558661	APCS	3	0	0	0	0.75	0	0	0	q23.2	0.0181818
1	159682078	159684379	CRP	3	0	0	0	0.75	0	0	0	q23.2	0.0181818
1	159750758	159752333	DUSP23	3	0	0	0	0.75	0	0	0	q23.2	0.0181818
1	159772172	159786047	FCRL6	3	0	0	0	0.75	0	0	0	q23.2	0.0181818
1	159796478	159807282	SLAMF8	3	0	0	0	0.75	0	0	0	q23.2	0.0181818
1	159804263	159825137	C1orf204	3	0	0	0	0.75	0	0	0	q23.2	0.0181818
1	159824105	159832447	VSIG8	3	0	0	0	0.75	0	0	0	q23.2	0.0181818
1	159842153	159869906	CCDC19	3	0	0	0	0.75	0	0	0	q23.2	0.0181818
1	159887902	159895284	TAGLN2	3	0	0	0	0.75	0	0	0	q23.2	0.0181818
1	159896828	159915386	IGSF9	3	0	0	0	0.75	0	0	0	q23.2	0.0181818
1	159921281	159924044	SLAMF9	3	0	0	0	0.75	0	0	0	q23.2	0.0181818
1	159997461	160001783	PIGM	3	0	0	0	0.75	0	0	0	q23.2	0.0181818
1	160007256	160040051	KCNJ10	3	0	0	0	0.75	0	0	0	q23.2	0.0181818
1	160051359	160059212	KCNJ9	3	0	0	0	0.75	0	0	0	q23.2	0.0181818
1	160061129	160068408	IGSF8	3	0	0	0	0.75	0	0	0	q23.2	0.0181818
1	160085519	160113374	ATP1A2	3	0	0	0	0.75	0	0	0	q23.2	0.0181818
1	160121351	160156767	ATP1A4	3	0	0	0	0.75	0	0	0	q23.2	0.0181818
1	160160284	160171676	CASQ1	3	0	0	0	0.75	0	0	0	q23.2	0.0181818
1	160175124	160185162	PEA15	3	0	0	0	0.75	0	0	0	q23.2	0.0181818
1	160185504	160232318	DCAF8	3	0	0	0	0.75	0	0	0	q23.2	0.0181818
1	160246598	160254941	PEX19	3	0	0	0	0.75	0	0	0	q23.2	0.0181818
1	160258376	160313354	COPA	3	0	0	0	0.75	0	0	0	q23.2	0.0181818
1	160287054	160288260	SUMO1P3	3	0	0	0	0.75	0	0	0	q23.2	0.0181818
1	160313062	160328742	NCSTN	3	0	0	0	0.75	0	0	0	q23.2	0.0181818
1	160336860	160342638	NHLH1	3	0	0	0	0.75	0	0	0	q23.2	0.0181818
1	160370363	160398468	VANGL2	3	0	0	0	0.75	0	0	0	q23.2	0.0181818
1	160454819	160493052	SLAMF6	3	0	0	0	0.75	0	0	0	q23.2	0.0181818
1	160510883	160549306	CD84	3	0	0	0	0.75	0	0	0	q23.3	0.0181818
1	160579890	160617081	SLAMF1	3	0	0	0	0.75	0	0	0	q23.3	0.0181818
1	160648535	160681585	CD48	3	0	0	0	0.75	0	0	0	q23.3	0.0181818
1	160709076	160724601	SLAMF7	3	0	0	0	0.75	0	0	0	q23.3	0.0181818
1	160765927	160798045	LY9	3	0	0	0	0.75	0	0	0	q23.3	0.0181818
1	160799949	160832692	CD244	3	0	0	0	0.75	0	0	0	q23.3	0.0181818
1	160846329	160854960	ITLN1	3	0	0	0	0.75	0	0	0	q23.3	0.0181818
1	160914815	160924589	ITLN2	3	0	0	0	0.75	0	0	0	q23.3	0.0181818
1	160965000	160991133	F11R	3	0	0	0	0.75	0	0	0	q23.3	0.0181818
1	161007421	161008774	TSTD1	3	0	0	0	0.75	0	0	0	q23.3	0.0181818
1	161009040	161015757	USF1	3	0	0	0	0.75	0	0	0	q23.3	0.0181818
1	161016731	161039760	ARHGAP30	3	0	0	0	0.75	0	0	0	q23.3	0.0181818
1	161040780	161059385	PVRL4	3	0	0	0	0.75	0	0	0	q23.3	0.0181818
1	161068150	161070138	KLHDC9	3	0	0	0	0.75	0	0	0	q23.3	0.0181818
1	161070345	161087866	PFDN2	3	0	0	0	0.75	0	0	0	q23.3	0.0181818
1	161087861	161090984	NIT1	3	0	0	0	0.75	0	0	0	q23.3	0.0181818
1	161090768	161102478	DEDD	3	0	0	0	0.75	0	0	0	q23.3	0.0181818
1	161123533	161128646	UFC1	3	0	0	0	0.75	0	0	0	q23.3	0.0181818
1	161129253	161135516	USP21	3	0	0	0	0.75	0	0	0	q23.3	0.0181818
1	161136180	161141010	PPOX	3	0	0	0	0.75	0	0	0	q23.3	0.0181818
1	161141099	161147758	B4GALT3	3	0	0	0	0.75	0	0	0	q23.3	0.0181818
1	161159537	161168845	ADAMTS4	3	0	0	0	0.75	0	0	0	q23.3	0.0181818
1	161169104	161184184	NDUFS2	3	0	0	0	0.75	0	0	0	q23.3	0.0181818
1	161185086	161189038	FCER1G	3	0	0	0	0.75	0	0	0	q23.3	0.0181818
1	161192082	161193418	APOA2	3	0	0	0	0.75	0	0	0	q23.3	0.0181818
1	161195832	161200407	TOMM40L	3	0	0	0	0.75	0	0	0	q23.3	0.0181818
1	161199455	161208000	NR1I3	3	0	0	0	0.75	0	0	0	q23.3	0.0181818
1	161228516	161255240	PCP4L1	3	0	0	0	0.75	0	0	0	q23.3	0.0181818
1	161274524	161279762	MPZ	3	0	0	0	0.75	0	0	0	q23.3	0.0181818
1	161284165	161334535	SDHC	3	0	0	0	0.75	0	0	0	q23.3	0.0181818
1	161334520	161337664	C1orf192	3	0	0	0	0.75	0	0	0	q23.3	0.0181818
1	161475204	161489360	FCGR2A	3	0	0	0	0.75	0	0	0	q23.3	0.0181818
1	161494035	161496687	HSPA6	3	0	0	0	0.75	0	0	0	q23.3	0.0181818
1	161511550	161520413	FCGR3A	3	0	0	0	0.75	0	0	0	q23.3	0.0181818
1	161551128	161570032	FCGR2C	3	0	0	0	0.75	0	0	0	q23.3	0.0181818
1	161575848	161578341	HSPA7	3	0	0	0	0.75	0	0	0	q23.3	0.0181818
1	161592987	161601158	FCGR3B	3	0	0	0	0.75	0	0	0	q23.3	0.0181818
1	161632904	161648444	FCGR2B	3	0	0	0	0.75	0	0	0	q23.3	0.0181818
1	161653494	161655042	RPL31P11	3	0	0	0	0.75	0	0	0	q23.3	0.0181818
1	161676761	161684142	FCRLA	3	0	0	0	0.75	0	0	0	q23.3	0.0181818
1	161692456	161697933	FCRLB	3	0	0	0	0.75	0	0	0	q23.3	0.0181818
1	161719580	161726952	DUSP12	3	0	0	0	0.75	0	0	0	q23.3	0.0181818
1	161736083	161928852	ATF6	3	0	0	0	0.75	0	0	0	q23.3	0.0181818
1	161952981	161993644	OLFML2B	3	0	0	0	0.75	0	0	0	q23.3	0.0181818
1	162039580	162339813	NOS1AP	3	0	0	0	0.75	0	0	0	q23.3	0.0181818
1	162312335	162312430	MIR556	3	0	0	0	0.75	0	0	0	q23.3	0.0181818
1	162343514	162346644	C1orf111	3	0	0	0	0.75	0	0	0	q23.3	0.0181818
1	162348695	162356608	C1orf226	3	0	0	0	0.75	0	0	0	q23.3	0.0181818
1	162365055	162381928	SH2D1B	3	0	0	0	0.75	0	0	0	q23.3	0.0181818
1	162466963	162499419	UHMK1	3	0	0	0	0.75	0	0	0	q23.3	0.0181818
1	164528801	164821045	PBX1	3	0	0	0	0.75	0	0	0	q23.3	0.0181818
1	165171103	165325952	LMX1A	3	0	0	0	0.75	0	0	0	q23.3	0.0181818
1	165370158	165414592	RXRG	3	0	0	0	0.75	0	0	0	q23.3	0.0181818
1	165446078	165551341	LOC400794	3	0	0	0	0.75	0	0	0		0.0181818
1	165513477	165533185	LRRC52	3	0	0	0	0.75	0	0	0	q24.1	0.0181818
1	165600449	165624855	MGST3	3	0	0	0	0.75	0	0	0	q24.1	0.0181818
1	165631448	165667900	ALDH9A1	3	0	0	0	0.75	0	0	0	q24.1	0.0181818
1	165667986	165679199	LOC440700	3	0	0	0	0.75	0	0	0	q24.1	0.0181818
1	165693527	165738135	TMCO1	3	0	0	0	0.75	0	0	0	q24.1	0.0181818
1	165796731	165880855	UCK2	3	0	0	0	0.75	0	0	0	q24.1	0.0181818
1	165877157	165877213	MIR3658	3	0	0	0	0.75	0	0	0	q24.1	0.0181818
1	166039255	166135958	FAM78B	3	0	0	0	0.75	0	0	0	q24.1	0.0181818
1	166123979	166124035	MIR921	3	0	0	0	0.75	0	0	0	q24.1	0.0181818
1	166573152	166594473	FMO9P	3	0	0	0	0.75	0	0	0	q24.1	0.0181818
1	166808723	166823709	POGK	3	0	0	0	0.75	0	0	0	q24.1	0.0181818
1	166825748	166845654	TADA1	3	0	0	0	0.75	0	0	0	q24.1	0.0181818
1	166882440	166944561	ILDR2	3	0	0	0	0.75	0	0	0	q24.1	0.0181818
1	166958518	166991447	MAEL	3	0	0	0	0.75	0	0	0	q24.1	0.0181818
1	167022081	167059868	GPA33	3	0	0	0	0.75	0	0	0	q24.1	0.0181818
1	167064086	167098402	DUSP27	3	0	0	0	0.75	0	0	0	q24.1	0.0181818
1	167190065	167396582	POU2F1	3	0	0	0	0.75	0	0	0	q24.2	0.0181818
1	167399876	167487847	CD247	3	0	0	0	0.75	0	0	0	q24.2	0.0181818
1	167510250	167523056	CREG1	3	0	0	0	0.75	0	0	0	q24.2	0.0181818
1	167599473	167675486	RCSD1	3	0	0	0	0.75	0	0	0	q24.2	0.0181818
1	167691186	167761156	MPZL1	3	0	0	0	0.75	0	0	0	q24.2	0.0181818
1	167778624	167883453	ADCY10	3	0	0	0	0.75	0	0	0	q24.2	0.0181818
1	167887309	167906278	BRP44	3	0	0	0	0.75	0	0	0	q24.2	0.0181818
1	167905796	168045083	DCAF6	3	0	0	0	0.75	0	0	0	q24.2	0.0181818
1	168053996	168105624	GPR161	3	0	0	0	0.75	0	0	0	q24.2	0.0181818
1	168148170	168171351	TIPRL	3	0	0	0	0.75	0	0	0	q24.2	0.0181818
1	168195254	168212088	SFT2D2	3	0	0	0	0.75	0	0	0	q24.2	0.0181818
1	168214818	168216668	ANKRD36BP1	3	0	0	0	0.75	0	0	0	q24.2	0.0181818
1	168250277	168283664	TBX19	3	0	0	0	0.75	0	0	0	q24.2	0.0181818
1	168344761	168344859	MIR557	3	0	0	0	0.75	0	0	0	q24.2	0.0181818
1	168510002	168513235	XCL2	3	0	0	0	0.75	0	0	0	q24.2	0.0181818
1	168545710	168551315	XCL1	3	0	0	0	0.75	0	0	0	q24.2	0.0181818
1	169101768	169337186	NME7	3	0	0	0	0.75	0	0	0	q24.2	0.0181818
1	169337193	169365780	BLZF1	3	0	0	0	0.75	0	0	0	q24.2	0.0181818
1	169364113	169396670	C1orf114	3	0	0	0	0.75	0	0	0	q24.2	0.0181818
1	169433148	169455208	SLC19A2	3	0	0	0	0.75	0	0	0	q24.2	0.0181818
1	169481191	169555769	F5	3	0	0	0	0.75	0	0	0	q24.2	0.0181818
1	169558087	169599377	SELP	3	0	0	0	0.75	0	0	0	q24.2	0.0181818
1	169659805	169680843	SELL	3	0	0	0	0.75	0	0	0	q24.2	0.0181818
1	169691780	169703220	SELE	3	0	0	0	0.75	0	0	0	q24.2	0.0181818
1	169761672	169764031	C1orf156	3	0	0	0	0.75	0	0	0	q24.2	0.0181818
1	169764549	169822229	C1orf112	3	0	0	0	0.75	0	0	0	q24.2	0.0181818
1	169821803	169863076	SCYL3	3	0	0	0	0.75	0	0	0	q24.2	0.0181818
1	169890469	170043879	KIFAP3	3	0	0	0	0.75	0	0	0	q24.2	0.0181818
1	170115187	170136923	METTL11B	3	0	0	0	0.75	0	0	0	q24.2	0.0181818
1	170120518	170120603	MIR3119-1	3	0	0	0	0.75	0	0	0	q24.2	0.0181818
1	170120518	170120603	MIR3119-2	3	0	0	0	0.75	0	0	0	q24.2	0.0181818
1	240938816	241520478	RGS7	3	0	0	0	0.75	0	0	0	q43	0.0181818
1	241295571	241295646	MIR3123	3	0	0	0	0.75	0	0	0	q43	0.0181818
1	241660856	241683085	FH	3	0	0	0	0.75	0	0	0	q43	0.0181818
1	241695679	241758944	KMO	3	0	0	0	0.75	0	0	0	q43	0.0181818
1	241756451	241803701	OPN3	3	0	0	0	0.75	0	0	0	q43	0.0181818
1	241792166	241799232	CHML	3	0	0	0	0.75	0	0	0	q43	0.0181818
1	241815579	241965434	WDR64	3	0	0	0	0.75	0	0	0	q43	0.0181818
1	242011492	242053241	EXO1	3	0	0	0	0.75	0	0	0	q43	0.0181818
1	242158791	242162385	MAP1LC3C	3	0	0	0	0.75	0	0	0	q43	0.0181818
1	242251688	242687998	PLD5	3	0	0	0	0.75	0	0	0	q43	0.0181818
1	243219615	243265046	LOC731275	3	0	0	0	0.75	0	0	0	q43	0.0181818
1	243287729	243418708	CEP170	3	0	0	0	0.75	0	0	0	q43	0.0181818
1	243419306	243663393	SDCCAG8	3	0	0	0	0.75	0	0	0	q43	0.0181818
17	76670129	76778376	CYTH1	3	0	0	0	0.75	0	0	0	q25.3	0.0181818
17	76792964	76836969	USP36	3	0	0	0	0.75	0	0	0	q25.3	0.0181818
17	76849058	76921472	TIMP2	3	0	0	0	0.75	0	0	0	q25.3	0.0181818
17	76967334	76976061	LGALS3BP	3	0	0	0	0.75	0	0	0	q25.3	0.0181818
17	76987797	77005899	CANT1	3	0	0	0	0.75	0	0	0	q25.3	0.0181818
17	77020250	77045870	C1QTNF1	3	0	0	0	0.75	0	0	0	q25.3	0.0181818
17	77071018	77084681	ENGASE	3	0	0	0	0.75	0	0	0	q25.3	0.0181818
17	77085426	77478563	RBFOX3	3	0	0	0	0.75	0	0	0	q25.3	0.0181818
17	77704881	77716021	ENPP7	3	0	0	0	0.75	0	0	0	q25.3	0.0181818
17	77751976	77761449	CBX2	3	0	0	0	0.75	0	0	0	q25.3	0.0181818
17	77768175	77770915	CBX8	3	0	0	0	0.75	0	0	0	q25.3	0.0181818
17	77806954	77813213	CBX4	3	0	0	0	0.75	0	0	0	q25.3	0.0181818
17	77913818	78009647	TBC1D16	3	0	0	0	0.75	0	0	0	q25.3	0.0181818
17	78010434	78074412	CCDC40	3	0	0	0	0.75	0	0	0	q25.3	0.0181818
17	78075354	78093679	GAA	3	0	0	0	0.75	0	0	0	q25.3	0.0181818
17	78109012	78120982	EIF4A3	3	0	0	0	0.75	0	0	0	q25.3	0.0181818
17	78152280	78172723	CARD14	3	0	0	0	0.75	0	0	0	q25.3	0.0181818
17	78183078	78194199	SGSH	3	0	0	0	0.75	0	0	0	q25.3	0.0181818
17	78194199	78227308	SLC26A11	3	0	0	0	0.75	0	0	0	q25.3	0.0181818
17	78234666	78370086	RNF213	3	0	0	0	0.75	0	0	0	q25.3	0.0181818
17	78325630	78388968	LOC100294362	3	0	0	0	0.75	0	0	0	q25.3	0.0181818
17	78388966	78411884	FLJ35220	3	0	0	0	0.75	0	0	0	q25.3	0.0181818
17	78440632	78450404	NPTX1	3	0	0	0	0.75	0	0	0	q25.3	0.0181818
17	78518624	78940173	RPTOR	3	0	0	0	0.75	0	0	0	q25.3	0.0181818
17	78965640	78973933	CHMP6	3	0	0	0	0.75	0	0	0	q25.3	0.0181818
17	79002932	79008519	FLJ90757	3	0	0	0	0.75	0	0	0	q25.3	0.0181818
17	79008946	79091232	BAIAP2	3	0	0	0	0.75	0	0	0	q25.3	0.0181818
17	79091095	79139872	AATK	3	0	0	0	0.75	0	0	0	q25.3	0.0181818
17	79099075	79099173	MIR657	3	0	0	0	0.75	0	0	0	q25.3	0.0181818
17	79099676	79099755	MIR3065	3	0	0	0	0.75	0	0	0	q25.3	0.0181818
17	79099682	79099749	MIR338	3	0	0	0	0.75	0	0	0	q25.3	0.0181818
17	79106995	79107108	MIR1250	3	0	0	0	0.75	0	0	0	q25.3	0.0181818
17	79139306	79156964	LOC388428	3	0	0	0	0.75	0	0	0	q25.3	0.0181818
17	79163392	79196751	AZI1	3	0	0	0	0.75	0	0	0	q25.3	0.0181818
17	79202076	79212891	C17orf56	3	0	0	0	0.75	0	0	0	q25.3	0.0181818
17	79213110	79215098	C17orf89	3	0	0	0	0.75	0	0	0	q25.3	0.0181818
17	79218798	79269096	SLC38A10	3	0	0	0	0.75	0	0	0	q25.3	0.0181818
17	79276623	79283048	C17orf55	3	0	0	0	0.75	0	0	0	q25.3	0.0181818
17	79285071	79304474	TMEM105	3	0	0	0	0.75	0	0	0	q25.3	0.0181818
17	79373539	79433358	BAHCC1	3	0	0	0	0.75	0	0	0	q25.3	0.0181818
17	79418129	79418214	MIR3186	3	0	0	0	0.75	0	0	0	q25.3	0.0181818
17	79476996	79479892	ACTG1	3	0	0	0	0.75	0	0	0	q25.3	0.0181818
17	79495416	79504156	FSCN2	3	0	0	0	0.75	0	0	0	q25.3	0.0181818
17	79506910	79519429	C17orf70	3	0	0	0	0.75	0	0	0	q25.3	0.0181818
17	79523912	79604138	NPLOC4	3	0	0	0	0.75	0	0	0	q25.3	0.0181818
17	79609348	79615779	TSPAN10	3	0	0	0	0.75	0	0	0	q25.3	0.0181818
17	79617488	79623607	PDE6G	3	0	0	0	0.75	0	0	0	q25.3	0.0181818
17	79632065	79633618	C17orf90	3	0	0	0	0.75	0	0	0	q25.3	0.0181818
17	79633760	79640936	CCDC137	3	0	0	0	0.75	0	0	0	q25.3	0.0181818
17	79648223	79650954	ARL16	3	0	0	0	0.75	0	0	0	q25.3	0.0181818
17	79650961	79669151	HGS	3	0	0	0	0.75	0	0	0	q25.3	0.0181818
17	79670399	79674556	MRPL12	3	0	0	0	0.75	0	0	0	q25.3	0.0181818
17	79679370	79688042	SLC25A10	3	0	0	0	0.75	0	0	0	q25.3	0.0181818
17	79762009	79771889	GCGR	3	0	0	0	0.75	0	0	0	q25.3	0.0181818
17	79780292	79791167	FAM195B	3	0	0	0	0.75	0	0	0	q25.3	0.0181818
17	79791367	79792926	DYSFIP1	3	0	0	0	0.75	0	0	0	q25.3	0.0181818
17	79801033	79818544	P4HB	3	0	0	0	0.75	0	0	0	q25.3	0.0181818
17	79825596	79829282	ARHGDIA	3	0	0	0	0.75	0	0	0	q25.3	0.0181818
17	79845710	79849462	THOC4	3	0	0	0	0.75	0	0	0	q25.3	0.0181818
17	79849598	79858363	ANAPC11	3	0	0	0	0.75	0	0	0	q25.3	0.0181818
17	79860071	79860781	NPB	3	0	0	0	0.75	0	0	0	q25.3	0.0181818
17	79860776	79869340	PCYT2	3	0	0	0	0.75	0	0	0	q25.3	0.0181818
17	79869814	79876058	SIRT7	3	0	0	0	0.75	0	0	0	q25.3	0.0181818
17	79876145	79885588	MAFG	3	0	0	0	0.75	0	0	0	q25.3	0.0181818
17	79885704	79888629	LOC92659	3	0	0	0	0.75	0	0	0	q25.3	0.0181818
17	79890266	79894968	PYCR1	3	0	0	0	0.75	0	0	0	q25.3	0.0181818
17	79897520	79905109	MYADML2	3	0	0	0	0.75	0	0	0	q25.3	0.0181818
17	79910382	79919057	NOTUM	3	0	0	0	0.75	0	0	0	q25.3	0.0181818
17	79935425	79975282	ASPSCR1	3	0	0	0	0.75	0	0	0	q25.3	0.0181818
17	79976578	79980773	STRA13	3	0	0	0	0.75	0	0	0	q25.3	0.0181818
17	79981279	79989027	LRRC45	3	0	0	0	0.75	0	0	0	q25.3	0.0181818
17	79989531	79992080	RAC3	3	0	0	0	0.75	0	0	0	q25.3	0.0181818
17	79993756	79995573	DCXR	3	0	0	0	0.75	0	0	0	q25.3	0.0181818
17	80005777	80009650	RFNG	3	0	0	0	0.75	0	0	0	q25.3	0.0181818
17	80009762	80015346	GPS1	3	0	0	0	0.75	0	0	0	q25.3	0.0181818
17	80015750	80023680	DUS1L	3	0	0	0	0.75	0	0	0	q25.3	0.0181818
17	80036213	80056106	FASN	3	0	0	0	0.75	0	0	0	q25.3	0.0181818
17	80059345	80170689	CCDC57	3	0	0	0	0.75	0	0	0	q25.3	0.0181818
17	80186292	80197369	SLC16A3	3	0	0	0	0.75	0	0	0	q25.3	0.0181818
17	80202239	80231573	CSNK1D	3	0	0	0	0.75	0	0	0	q25.3	0.0181818
17	80272745	80275480	CD7	3	0	0	0	0.75	0	0	0	q25.3	0.0181818
17	80278899	80291921	SECTM1	3	0	0	0	0.75	0	0	0	q25.3	0.0181818
17	80317122	80321652	TEX19	3	0	0	0	0.75	0	0	0	q25.3	0.0181818
17	80332200	80333370	UTS2R	3	0	0	0	0.75	0	0	0	q25.3	0.0181818
17	80347085	80376513	C17orf101	3	0	0	0	0.75	0	0	0	q25.3	0.0181818
17	80376251	80400516	HEXDC	3	0	0	0	0.75	0	0	0	q25.3	0.0181818
17	80400462	80408707	C17orf62	3	0	0	0	0.75	0	0	0	q25.3	0.0181818
17	80416059	80446143	NARF	3	0	0	0	0.75	0	0	0	q25.3	0.0181818
17	80477593	80562483	FOXK2	3	0	0	0	0.75	0	0	0	q25.3	0.0181818
17	80572437	80606411	WDR45L	3	0	0	0	0.75	0	0	0	q25.3	0.0181818
17	80614942	80656598	RAB40B	3	0	0	0	0.75	0	0	0	q25.3	0.0181818
17	80674581	80685893	FN3KRP	3	0	0	0	0.75	0	0	0	q25.3	0.0181818
17	80693451	80709073	FN3K	3	0	0	0	0.75	0	0	0	q25.3	0.0181818
17	80709939	80901062	TBCD	3	0	0	0	0.75	0	0	0	q25.3	0.0181818
17	80787309	80797931	ZNF750	3	0	0	0	0.75	0	0	0	q25.3	0.0181818
17	80901666	81009686	B3GNTL1	3	0	0	0	0.75	0	0	0	q25.3	0.0181818
17	81037566	81052591	METRNL	3	0	0	0	0.75	0	0	0	q25.3	0.0181818
Chromosome	Start	End	Symbol	DER Gain	DNR Gain	DER Loss	DNR loss	% Gain in DER	% Gain in DNR	% Loss in DER	% Loss in DNR	Cytoband	P value (Loss)
4	26862312	27027003	STIM2	0	0	3	0	0	0	0.75	0	p15.2	0.0181818
4	28821203	28821290	MIR4275	0	0	3	0	0	0	0.75	0	p15.1	0.0181818
4	30722036	31148423	PCDH7	0	0	3	0	0	0	0.75	0	p15.1	0.0181818
4	36067621	36245979	ARAP2	0	0	3	0	0	0	0.75	0	p14	0.0181818

## Sheet: SupplementTable5
Supplementary Table 5. Somatic mutations observed in pre-NAC TNBC tumor biopsies.
GeneName	NRC	ERC	Total	Pvalue
TP53	5	4	9	0.490909
MUC4	3	2	5	1
TTN	3	0	3	0.490909
MUC12	2	1	3	1
ZNF717	2	1	3	1
DICER1	0	2	2	0.0909091
GRM7	0	2	2	0.0909091
NPHS1	0	2	2	0.0909091
PPP1R10	0	2	2	0.0909091
PRAMEF6	0	2	2	0.0909091
USP38	0	2	2	0.0909091
AKAP4	2	0	2	0.515152
APOB	2	0	2	0.515152
COL12A1	2	0	2	0.515152
FLNA	2	0	2	0.515152
IGDCC4	2	0	2	0.515152
KRTAP4-7	2	0	2	0.515152
LAPTM4B	2	0	2	0.515152
NBPF11	2	0	2	0.515152
NBPF24	2	0	2	0.515152
PRB3	2	0	2	0.515152
RB1	2	0	2	0.515152
RYR2	2	0	2	0.515152
SLC16A2	2	0	2	0.515152
TNRC18	2	0	2	0.515152
TTC39A	2	0	2	0.515152
ALPK2	1	1	2	1
BRCA1	1	1	2	1
CACNA1D	1	1	2	1
CDC27	1	1	2	1
DCC	1	1	2	1
DSPP	1	1	2	1
EP400	1	1	2	1
FOXD2	1	1	2	1
HERC2	1	1	2	1
HLA-B	1	1	2	1
ITPR1	1	1	2	1
LRRIQ1	1	1	2	1
MLIP	1	1	2	1
MLL3	1	1	2	1
NBPF10	1	1	2	1
NBPF14	1	1	2	1
OTOP1	1	1	2	1
PARP15	1	1	2	1
PDPR	1	1	2	1
PTEN	1	1	2	1
SS18L1	1	1	2	1
TAS2R30	1	1	2	1
TCEB3C	1	1	2	1
TMEM132D	1	1	2	1
ABCC4	0	1	1	0.333333
AC021066.1	0	1	1	0.333333
AC027045.1	0	1	1	0.333333
ACAT1	0	1	1	0.333333
ACSF3	0	1	1	0.333333
ACSM5	0	1	1	0.333333
ADAM12	0	1	1	0.333333
ADCY5	0	1	1	0.333333
ADCYAP1R1	0	1	1	0.333333
AEBP1	0	1	1	0.333333
AFF2	0	1	1	0.333333
AGGF1	0	1	1	0.333333
AGL	0	1	1	0.333333
AGTPBP1	0	1	1	0.333333
AHCTF1	0	1	1	0.333333
AKAP8	0	1	1	0.333333
ANKRD43	0	1	1	0.333333
AP1G1	0	1	1	0.333333
APCS	0	1	1	0.333333
AQP10	0	1	1	0.333333
ARHGEF17	0	1	1	0.333333
ARHGEF2	0	1	1	0.333333
ARVCF	0	1	1	0.333333
ASAP1	0	1	1	0.333333
ASNS	0	1	1	0.333333
ATF6B	0	1	1	0.333333
ATP2A1	0	1	1	0.333333
ATP2C2	0	1	1	0.333333
ATP6V0D2	0	1	1	0.333333
ATR	0	1	1	0.333333
BAZ2B	0	1	1	0.333333
BCLAF1	0	1	1	0.333333
BDP1	0	1	1	0.333333
BMF	0	1	1	0.333333
BPTF	0	1	1	0.333333
BRD9	0	1	1	0.333333
BTBD17	0	1	1	0.333333
BTLA	0	1	1	0.333333
BTN3A1	0	1	1	0.333333
C10orf71	0	1	1	0.333333
C10orf93	0	1	1	0.333333
C11orf41	0	1	1	0.333333
C12orf51	0	1	1	0.333333
C12orf60	0	1	1	0.333333
C17orf57	0	1	1	0.333333
C18orf63	0	1	1	0.333333
C19orf26	0	1	1	0.333333
C19orf55	0	1	1	0.333333
C1orf150	0	1	1	0.333333
C2orf72	0	1	1	0.333333
C2orf89	0	1	1	0.333333
C7orf72	0	1	1	0.333333
C9orf5	0	1	1	0.333333
C9orf68	0	1	1	0.333333
CA11	0	1	1	0.333333
CA8	0	1	1	0.333333
CACNA2D2	0	1	1	0.333333
CASP9	0	1	1	0.333333
CCDC88B	0	1	1	0.333333
CCDC88C	0	1	1	0.333333
CD163L1	0	1	1	0.333333
CD84	0	1	1	0.333333
CDADC1	0	1	1	0.333333
CDC42BPA	0	1	1	0.333333
CDCP1	0	1	1	0.333333
CDH8	0	1	1	0.333333
CECR2	0	1	1	0.333333
CELSR1	0	1	1	0.333333
CFTR	0	1	1	0.333333
CHMP2B	0	1	1	0.333333
CHRNG	0	1	1	0.333333
CHTF18	0	1	1	0.333333
CLOCK	0	1	1	0.333333
CLUAP1	0	1	1	0.333333
CLVS1	0	1	1	0.333333
CNGB3	0	1	1	0.333333
CNNM1	0	1	1	0.333333
COL22A1	0	1	1	0.333333
COL3A1	0	1	1	0.333333
COL4A5	0	1	1	0.333333
COL6A3	0	1	1	0.333333
COQ10A	0	1	1	0.333333
CPO	0	1	1	0.333333
CRIP2	0	1	1	0.333333
CUL7	0	1	1	0.333333
CXorf27	0	1	1	0.333333
CXorf67	0	1	1	0.333333
CYP2R1	0	1	1	0.333333
CYP4F3	0	1	1	0.333333
DBR1	0	1	1	0.333333
DCT	0	1	1	0.333333
DDIT3	0	1	1	0.333333
DDX4	0	1	1	0.333333
DDX53	0	1	1	0.333333
DGKD	0	1	1	0.333333
DLGAP2	0	1	1	0.333333
DMWD	0	1	1	0.333333
DNAH9	0	1	1	0.333333
DOCK11	0	1	1	0.333333
DPYSL4	0	1	1	0.333333
DROSHA	0	1	1	0.333333
DSG3	0	1	1	0.333333
DSTYK	0	1	1	0.333333
DTX1	0	1	1	0.333333
EFCAB4A	0	1	1	0.333333
EFHB	0	1	1	0.333333
EMX1	0	1	1	0.333333
ENDOD1	0	1	1	0.333333
EPB41L3	0	1	1	0.333333
EPRS	0	1	1	0.333333
EPS8L2	0	1	1	0.333333
ERBB4	0	1	1	0.333333
EXOC3L2	0	1	1	0.333333
FAM178A	0	1	1	0.333333
FAM179A	0	1	1	0.333333
FAM188A	0	1	1	0.333333
FBL	0	1	1	0.333333
FBN3	0	1	1	0.333333
FBXL13	0	1	1	0.333333
FBXO10	0	1	1	0.333333
FBXO8	0	1	1	0.333333
FILIP1L	0	1	1	0.333333
FNDC7	0	1	1	0.333333
FOXD3	0	1	1	0.333333
FREM3	0	1	1	0.333333
FSIP2	0	1	1	0.333333
FUNDC2	0	1	1	0.333333
GBAS	0	1	1	0.333333
GCKR	0	1	1	0.333333
GDA	0	1	1	0.333333
GFRAL	0	1	1	0.333333
GIGYF2	0	1	1	0.333333
GMNN	0	1	1	0.333333
GOLGA6A	0	1	1	0.333333
GOLGA6B	0	1	1	0.333333
GOLGA6L1	0	1	1	0.333333
GPN2	0	1	1	0.333333
GPR150	0	1	1	0.333333
GRIK2	0	1	1	0.333333
HARBI1	0	1	1	0.333333
HLTF	0	1	1	0.333333
HMGN3	0	1	1	0.333333
HNRNPUL1	0	1	1	0.333333
HRNR	0	1	1	0.333333
HSPA14	0	1	1	0.333333
HSPA9	0	1	1	0.333333
HSPG2	0	1	1	0.333333
HUWE1	0	1	1	0.333333
IGJ	0	1	1	0.333333
IGSF9	0	1	1	0.333333
INO80E	0	1	1	0.333333
IPO5	0	1	1	0.333333
IRAK3	0	1	1	0.333333
JUND	0	1	1	0.333333
KAT8	0	1	1	0.333333
KCNC4	0	1	1	0.333333
KCNH6	0	1	1	0.333333
KCTD8	0	1	1	0.333333
KIAA0196	0	1	1	0.333333
KIAA0776	0	1	1	0.333333
KIAA0922	0	1	1	0.333333
KIAA1324	0	1	1	0.333333
KRTAP1-3	0	1	1	0.333333
KRTAP11-1	0	1	1	0.333333
KRTAP5-8	0	1	1	0.333333
L1TD1	0	1	1	0.333333
L3MBTL3	0	1	1	0.333333
LAMB1	0	1	1	0.333333
LCT	0	1	1	0.333333
LEPREL4	0	1	1	0.333333
LILRA6	0	1	1	0.333333
LILRB3	0	1	1	0.333333
LIMK2	0	1	1	0.333333
LMNB2	0	1	1	0.333333
LPAR3	0	1	1	0.333333
LPHN2	0	1	1	0.333333
LRRC4	0	1	1	0.333333
MAGEC1	0	1	1	0.333333
MAPK15	0	1	1	0.333333
MATN4	0	1	1	0.333333
MCM8	0	1	1	0.333333
MCM9	0	1	1	0.333333
MDH1B	0	1	1	0.333333
MDP1	0	1	1	0.333333
MEFV	0	1	1	0.333333
MEOX2	0	1	1	0.333333
MOGS	0	1	1	0.333333
MORC3	0	1	1	0.333333
MTFR1	0	1	1	0.333333
MUC20	0	1	1	0.333333
MYH13	0	1	1	0.333333
MYO15A	0	1	1	0.333333
MYO16	0	1	1	0.333333
MYOM3	0	1	1	0.333333
NADKD1	0	1	1	0.333333
NEBL	0	1	1	0.333333
NF1	0	1	1	0.333333
NID1	0	1	1	0.333333
NINL	0	1	1	0.333333
NOM1	0	1	1	0.333333
NPC2	0	1	1	0.333333
NPEPPS	0	1	1	0.333333
NR5A2	0	1	1	0.333333
NUP160	0	1	1	0.333333
NYNRIN	0	1	1	0.333333
OR13A1	0	1	1	0.333333
OR14I1	0	1	1	0.333333
OR2T11	0	1	1	0.333333
OR2T29	0	1	1	0.333333
OR52A5	0	1	1	0.333333
PADI2	0	1	1	0.333333
PAK4	0	1	1	0.333333
PALB2	0	1	1	0.333333
PARN	0	1	1	0.333333
PCDHB11	0	1	1	0.333333
PCDHGB1	0	1	1	0.333333
PCNT	0	1	1	0.333333
PDCD2	0	1	1	0.333333
PDK3	0	1	1	0.333333
PFKFB3	0	1	1	0.333333
PGPEP1L	0	1	1	0.333333
PHF3	0	1	1	0.333333
PKP4	0	1	1	0.333333
PLA2G4F	0	1	1	0.333333
PM20D1	0	1	1	0.333333
PPP1R12B	0	1	1	0.333333
PPP3CB	0	1	1	0.333333
PRMT2	0	1	1	0.333333
PRSS35	0	1	1	0.333333
PRSS50	0	1	1	0.333333
PSG6	0	1	1	0.333333
PTPRU	0	1	1	0.333333
PTPRZ1	0	1	1	0.333333
RAD21L1	0	1	1	0.333333
RBM28	0	1	1	0.333333
RBMX	0	1	1	0.333333
RBMXL1	0	1	1	0.333333
RCOR3	0	1	1	0.333333
RFX6	0	1	1	0.333333
RGS22	0	1	1	0.333333
RHOJ	0	1	1	0.333333
RIMKLA	0	1	1	0.333333
RIPK2	0	1	1	0.333333
ROR2	0	1	1	0.333333
RP11-930P14.1	0	1	1	0.333333
RPL3L	0	1	1	0.333333
RYR3	0	1	1	0.333333
SCP2	0	1	1	0.333333
SDR16C5	0	1	1	0.333333
SEC24A	0	1	1	0.333333
SEL1L3	0	1	1	0.333333
SEMA4C	0	1	1	0.333333
SEPT11	0	1	1	0.333333
SEZ6L	0	1	1	0.333333
SH3D21	0	1	1	0.333333
SHROOM1	0	1	1	0.333333
SIGLEC16	0	1	1	0.333333
SKOR2	0	1	1	0.333333
SLAIN2	0	1	1	0.333333
SLC29A3	0	1	1	0.333333
SLC38A8	0	1	1	0.333333
SMCR7L	0	1	1	0.333333
SMEK1	0	1	1	0.333333
SORT1	0	1	1	0.333333
SOX1	0	1	1	0.333333
SPANXA1	0	1	1	0.333333
SPATA22	0	1	1	0.333333
SPDYE2	0	1	1	0.333333
SPEG	0	1	1	0.333333
SPEN	0	1	1	0.333333
SPOCD1	0	1	1	0.333333
SPTA1	0	1	1	0.333333
SRL	0	1	1	0.333333
SRR	0	1	1	0.333333
SRRM2	0	1	1	0.333333
SSC5D	0	1	1	0.333333
SSTR5	0	1	1	0.333333
ST6GAL2	0	1	1	0.333333
STAB1	0	1	1	0.333333
STARD9	0	1	1	0.333333
SUCNR1	0	1	1	0.333333
SULF2	0	1	1	0.333333
SUPT6H	0	1	1	0.333333
SYNE1	0	1	1	0.333333
TBCD	0	1	1	0.333333
TCF19	0	1	1	0.333333
TEK	0	1	1	0.333333
THSD7B	0	1	1	0.333333
TMEM147	0	1	1	0.333333
TMEM19	0	1	1	0.333333
TMEM205	0	1	1	0.333333
TMPRSS4	0	1	1	0.333333
TNFRSF8	0	1	1	0.333333
TNIK	0	1	1	0.333333
TNKS	0	1	1	0.333333
TNS3	0	1	1	0.333333
TOR1B	0	1	1	0.333333
TRA2B	0	1	1	0.333333
TRAV25	0	1	1	0.333333
TRDN	0	1	1	0.333333
TRIM26	0	1	1	0.333333
TRPS1	0	1	1	0.333333
TRRAP	0	1	1	0.333333
TUBB4	0	1	1	0.333333
UBQLNL	0	1	1	0.333333
UGGT1	0	1	1	0.333333
UGT2B7	0	1	1	0.333333
USP35	0	1	1	0.333333
VLDLR	0	1	1	0.333333
WDR63	0	1	1	0.333333
ZBTB12	0	1	1	0.333333
ZBTB24	0	1	1	0.333333
ZC3HAV1	0	1	1	0.333333
ZC3HC1	0	1	1	0.333333
ZNF175	0	1	1	0.333333
ZNF292	0	1	1	0.333333
ZNF555	0	1	1	0.333333
ZNF594	0	1	1	0.333333
ZNF610	0	1	1	0.333333
ZNF654	0	1	1	0.333333
ZNF879	0	1	1	0.333333
ZXDA	0	1	1	0.333333
AADACL2	1	0	1	1
ABCD3	1	0	1	1
ABCG2	1	0	1	1
ABI3BP	1	0	1	1
AC005220.3	1	0	1	1
AC009113.1	1	0	1	1
AC026740.1	1	0	1	1
AC102948.1	1	0	1	1
ACACA	1	0	1	1
ACAD11	1	0	1	1
ACSL4	1	0	1	1
ADAMTSL1	1	0	1	1
ADCY6	1	0	1	1
ADCY9	1	0	1	1
AF131215.4	1	0	1	1
AGFG1	1	0	1	1
AHNAK	1	0	1	1
AKD1	1	0	1	1
AL353997.1	1	0	1	1
ALK	1	0	1	1
ALKBH1	1	0	1	1
ALPI	1	0	1	1
AMBRA1	1	0	1	1
AMPD3	1	0	1	1
ANGPT4	1	0	1	1
ANKRD52	1	0	1	1
AOAH	1	0	1	1
APBA1	1	0	1	1
APCDD1	1	0	1	1
ARHGAP20	1	0	1	1
ARHGEF1	1	0	1	1
ARMC4	1	0	1	1
ARMC8	1	0	1	1
ASCC3	1	0	1	1
ASXL3	1	0	1	1
ATP1A3	1	0	1	1
ATP8A2	1	0	1	1
ATXN1	1	0	1	1
AXDND1	1	0	1	1
B3GALT2	1	0	1	1
B3GNT6	1	0	1	1
B4GALNT4	1	0	1	1
BASP1	1	0	1	1
BCR	1	0	1	1
BNC2	1	0	1	1
C11orf40	1	0	1	1
C11orf95	1	0	1	1
C14orf2	1	0	1	1
C14orf23	1	0	1	1
C14orf93	1	0	1	1
C16orf96	1	0	1	1
C19orf21	1	0	1	1
C1orf27	1	0	1	1
C1orf56	1	0	1	1
C20orf11	1	0	1	1
C20orf151	1	0	1	1
C2orf85	1	0	1	1
C4A	1	0	1	1
C5orf28	1	0	1	1
C6orf222	1	0	1	1
C8A	1	0	1	1
C8B	1	0	1	1
C9orf93	1	0	1	1
C9orf96	1	0	1	1
CAND2	1	0	1	1
CASKIN1	1	0	1	1
CCAR1	1	0	1	1
CCDC57	1	0	1	1
CCNJ	1	0	1	1
CCP110	1	0	1	1
CD244	1	0	1	1
CDCA2	1	0	1	1
CDH23	1	0	1	1
CDK5R2	1	0	1	1
CEACAM18	1	0	1	1
CELP	1	0	1	1
CELSR3	1	0	1	1
CEP170	1	0	1	1
CHAT	1	0	1	1
CHRNA4	1	0	1	1
CITED4	1	0	1	1
CLASP2	1	0	1	1
CLCA2	1	0	1	1
CLDN5	1	0	1	1
CMAHP	1	0	1	1
CNDP1	1	0	1	1
CNTNAP2	1	0	1	1
COL11A1	1	0	1	1
COL5A3	1	0	1	1
COPZ2	1	0	1	1
COX6A2	1	0	1	1
CPZ	1	0	1	1
CRYAA	1	0	1	1
CRYBA2	1	0	1	1
CSN2	1	0	1	1
CSNK1D	1	0	1	1
CTAGE8	1	0	1	1
CWF19L2	1	0	1	1
CXorf66	1	0	1	1
CYP2A7	1	0	1	1
CYP4A11	1	0	1	1
CYP4F2	1	0	1	1
CYP4F22	1	0	1	1
DAAM2	1	0	1	1
DAB1	1	0	1	1
DECR2	1	0	1	1
DENND1A	1	0	1	1
DENND1B	1	0	1	1
DENND1C	1	0	1	1
DGKG	1	0	1	1
DHX30	1	0	1	1
DHX57	1	0	1	1
DIP2B	1	0	1	1
DLG2	1	0	1	1
DMRT1	1	0	1	1
DMXL1	1	0	1	1
DNA2	1	0	1	1
DNPEP	1	0	1	1
DPF3	1	0	1	1
DSG4	1	0	1	1
DST	1	0	1	1
DTNB	1	0	1	1
DTNBP1	1	0	1	1
DYNC1H1	1	0	1	1
ECE2	1	0	1	1
EFCAB2	1	0	1	1
EHBP1	1	0	1	1
EIF3H	1	0	1	1
EIF3M	1	0	1	1
EMG1	1	0	1	1
ENOX1	1	0	1	1
EPHA10	1	0	1	1
EPHB6	1	0	1	1
ERCC4	1	0	1	1
ERF	1	0	1	1
EVC2	1	0	1	1
EVI5	1	0	1	1
F9	1	0	1	1
FAM109A	1	0	1	1
FAM120C	1	0	1	1
FAM171A1	1	0	1	1
FAM171B	1	0	1	1
FAM38B	1	0	1	1
FAM50B	1	0	1	1
FAM57A	1	0	1	1
FAM58A	1	0	1	1
FAM71E2	1	0	1	1
FAM90A1	1	0	1	1
FANCA	1	0	1	1
FAT4	1	0	1	1
FBN2	1	0	1	1
FBXO18	1	0	1	1
FBXO6	1	0	1	1
FER1L5	1	0	1	1
FES	1	0	1	1
FITM2	1	0	1	1
FKBP2	1	0	1	1
FLOT1	1	0	1	1
FOXN2	1	0	1	1
FRG2C	1	0	1	1
FRMD7	1	0	1	1
FRYL	1	0	1	1
FUCA1	1	0	1	1
FUT3	1	0	1	1
GATA4	1	0	1	1
GATSL3	1	0	1	1
GDAP1L1	1	0	1	1
GH1	1	0	1	1
GJA9	1	0	1	1
GLIPR1L2	1	0	1	1
GMEB1	1	0	1	1
GOLGA6L2	1	0	1	1
GPR158	1	0	1	1
GPR179	1	0	1	1
GPRIN2	1	0	1	1
GRIN1	1	0	1	1
H1FNT	1	0	1	1
HBG1	1	0	1	1
HDAC5	1	0	1	1
HECW2	1	0	1	1
HEPH	1	0	1	1
HIF3A	1	0	1	1
HLA-C	1	0	1	1
HLA-DRB1	1	0	1	1
HLA-DRB5	1	0	1	1
HOMEZ	1	0	1	1
HOXA1	1	0	1	1
HOXA9	1	0	1	1
HP	1	0	1	1
HS3ST4	1	0	1	1
HSPA2	1	0	1	1
HTR7	1	0	1	1
HYDIN	1	0	1	1
IBSP	1	0	1	1
IFI44L	1	0	1	1
IGSF10	1	0	1	1
IK	1	0	1	1
IKBKAP	1	0	1	1
IL17RA	1	0	1	1
IL17RE	1	0	1	1
IL21R	1	0	1	1
IMMT	1	0	1	1
IMPDH2	1	0	1	1
INTS10	1	0	1	1
INTU	1	0	1	1
IQGAP3	1	0	1	1
ITSN1	1	0	1	1
JPH4	1	0	1	1
KAT6B	1	0	1	1
KAZN	1	0	1	1
KCNA10	1	0	1	1
KCNH1	1	0	1	1
KCNIP2	1	0	1	1
KCNJ12	1	0	1	1
KCTD19	1	0	1	1
KDM6A	1	0	1	1
KIAA0907	1	0	1	1
KIAA2026	1	0	1	1
KIF5B	1	0	1	1
KIF6	1	0	1	1
KIRREL	1	0	1	1
KLHL21	1	0	1	1
KRTAP10-10	1	0	1	1
KRTAP10-4	1	0	1	1
KRTAP10-6	1	0	1	1
KRTAP10-7	1	0	1	1
KRTAP4-8	1	0	1	1
KRTCAP3	1	0	1	1
LAD1	1	0	1	1
LAMA5	1	0	1	1
LARP4	1	0	1	1
LATS2	1	0	1	1
LCE3D	1	0	1	1
LDLRAD1	1	0	1	1
LEPROTL1	1	0	1	1
LGR6	1	0	1	1
LIG4	1	0	1	1
LL0XNC01-19D8.1	1	0	1	1
LPA	1	0	1	1
LPO	1	0	1	1
LRP3	1	0	1	1
LRP8	1	0	1	1
LUZP2	1	0	1	1
MAP7	1	0	1	1
MAPK13	1	0	1	1
MARCH11	1	0	1	1
MCC	1	0	1	1
MCL1	1	0	1	1
METTL2B	1	0	1	1
MICAL1	1	0	1	1
MID2	1	0	1	1
MPHOSPH8	1	0	1	1
MPP2	1	0	1	1
MRGPRX1	1	0	1	1
MS4A6A	1	0	1	1
MSH3	1	0	1	1
MST1P9	1	0	1	1
MUC16	1	0	1	1
MUC19	1	0	1	1
MUC6	1	0	1	1
MYCBPAP	1	0	1	1
MYH14	1	0	1	1
MYO18A	1	0	1	1
MYPN	1	0	1	1
NAA60	1	0	1	1
NAP1L1	1	0	1	1
NASP	1	0	1	1
NAV2	1	0	1	1
NCK2	1	0	1	1
NCOR2	1	0	1	1
NFIA	1	0	1	1
NIPA1	1	0	1	1
NKAIN2	1	0	1	1
NKX6-3	1	0	1	1
NOTCH2	1	0	1	1
NRP2	1	0	1	1
NUDT5	1	0	1	1
NUF2	1	0	1	1
ODZ2	1	0	1	1
OGG1	1	0	1	1
OLFML2B	1	0	1	1
OR13C2	1	0	1	1
OR1B1	1	0	1	1
OR1S2	1	0	1	1
OR2J2	1	0	1	1
OR2M2	1	0	1	1
OR4L1	1	0	1	1
OR51S1	1	0	1	1
OR5AP2	1	0	1	1
OR6C1	1	0	1	1
OR6C76	1	0	1	1
OR6Y1	1	0	1	1
OR7C2	1	0	1	1
OR8D1	1	0	1	1
OR8H2	1	0	1	1
OTOF	1	0	1	1
OXA1L	1	0	1	1
PAPPA2	1	0	1	1
PCDHA3	1	0	1	1
PCDHA8	1	0	1	1
PCOLCE	1	0	1	1
PCSK5	1	0	1	1
PDE3B	1	0	1	1
PDE4DIP	1	0	1	1
PDIA4	1	0	1	1
PFKFB2	1	0	1	1
PHF16	1	0	1	1
PIK3C3	1	0	1	1
PIK3CG	1	0	1	1
PKIG	1	0	1	1
PLXNA1	1	0	1	1
PMF1	1	0	1	1
POLE	1	0	1	1
PRDM11	1	0	1	1
PRDM12	1	0	1	1
PRDM16	1	0	1	1
PRDM6	1	0	1	1
PRICKLE3	1	0	1	1
PRKAG2	1	0	1	1
PRPF38B	1	0	1	1
PRR5-ARHGAP8	1	0	1	1
PRX	1	0	1	1
PSEN2	1	0	1	1
PTMS	1	0	1	1
PTPN4	1	0	1	1
PTPRQ	1	0	1	1
PYGO1	1	0	1	1
RAD23B	1	0	1	1
RAI2	1	0	1	1
RGAG1	1	0	1	1
RGL3	1	0	1	1
RIMS2	1	0	1	1
ROCK1	1	0	1	1
RP1-34M23.5	1	0	1	1
RPS9	1	0	1	1
SATB2	1	0	1	1
SCARF2	1	0	1	1
SCN11A	1	0	1	1
SCN5A	1	0	1	1
SCRIB	1	0	1	1
SF3B3	1	0	1	1
SFMBT2	1	0	1	1
SH3RF1	1	0	1	1
SIGLEC5	1	0	1	1
SIRPG	1	0	1	1
SLC12A8	1	0	1	1
SLC18A2	1	0	1	1
SLC22A1	1	0	1	1
SLC25A5	1	0	1	1
SLC26A9	1	0	1	1
SLC6A16	1	0	1	1
SLC9A10	1	0	1	1
SLFN12L	1	0	1	1
SLIT1	1	0	1	1
SLTM	1	0	1	1
SMAD3	1	0	1	1
SMAD4	1	0	1	1
SMAD7	1	0	1	1
SMARCB1	1	0	1	1
SNAI1	1	0	1	1
SNX17	1	0	1	1
SNX19	1	0	1	1
SOCS4	1	0	1	1
SON	1	0	1	1
SOX18	1	0	1	1
SPATA3	1	0	1	1
SPDYE3	1	0	1	1
SPTBN2	1	0	1	1
SPTBN5	1	0	1	1
SRRT	1	0	1	1
SRSF11	1	0	1	1
ST18	1	0	1	1
STMN4	1	0	1	1
STOML2	1	0	1	1
STXBP2	1	0	1	1
STXBP5L	1	0	1	1
SYCP2	1	0	1	1
SYNGR1	1	0	1	1
TAF1	1	0	1	1
TAF5L	1	0	1	1
TAS2R43	1	0	1	1
TDRD6	1	0	1	1
TEX13A	1	0	1	1
TGFBI	1	0	1	1
TGFBRAP1	1	0	1	1
THEMIS	1	0	1	1
THY1	1	0	1	1
TIA1	1	0	1	1
TLR3	1	0	1	1
TM7SF2	1	0	1	1
TM9SF2	1	0	1	1
TMCC1	1	0	1	1
TMEM132C	1	0	1	1
TMEM168	1	0	1	1
TMIGD2	1	0	1	1
TMOD2	1	0	1	1
TNK2	1	0	1	1
TOPORS	1	0	1	1
TPRG1	1	0	1	1
TPRKB	1	0	1	1
TPRXL	1	0	1	1
TRIM11	1	0	1	1
TRIM54	1	0	1	1
TRPC5	1	0	1	1
TRPM7	1	0	1	1
TTF2	1	0	1	1
TTK	1	0	1	1
TULP4	1	0	1	1
TXLNB	1	0	1	1
TXNL1	1	0	1	1
U2AF1L4	1	0	1	1
U52112.12	1	0	1	1
UBN1	1	0	1	1
UBXN11	1	0	1	1
UHMK1	1	0	1	1
USP24	1	0	1	1
USP9X	1	0	1	1
UTP14C	1	0	1	1
VEGFB	1	0	1	1
VIT	1	0	1	1
VN1R4	1	0	1	1
VPS35	1	0	1	1
VSIG1	1	0	1	1
VSIG10L	1	0	1	1
WEE1	1	0	1	1
WHAMM	1	0	1	1
WNT6	1	0	1	1
WRAP53	1	0	1	1
WTAP	1	0	1	1
ZBTB46	1	0	1	1
ZBTB7B	1	0	1	1
ZDHHC24	1	0	1	1
ZFHX3	1	0	1	1
ZFP62	1	0	1	1
ZHX2	1	0	1	1
ZNF177	1	0	1	1
ZNF219	1	0	1	1
ZNF236	1	0	1	1
ZNF277	1	0	1	1
ZNF311	1	0	1	1
ZNF32	1	0	1	1
ZNF407	1	0	1	1
ZNF527	1	0	1	1
ZNF534	1	0	1	1
ZNF644	1	0	1	1
ZNF681	1	0	1	1
ZNF828	1	0	1	1
ZNF836	1	0	1	1
ZNF880	1	0	1	1
ZYG11A	1	0	1	1

## Sheet: SupplementTable6
Supplementary Table 6. RPPA analysis of the pre-NAC biopsies.
Protein	Antibody	Species of Origin	Description	P value	Significant in RNA-Seq	Same Directionaility
RPS6	S6	M	S6.M.V_GBL1119256	0.002105	FALSE	TRUE
EIF4EBP1	4E-BP1_pT37_T46	R	X4E.BP1_pT37_T46.R.V_GBL1118940	0.005029	FALSE	TRUE
RPA32	RPA32_pS4_S8	R	RPA32_pS4_S8.R.C_GBL1119219	0.005332
NDRG1	NDRG1_pT346	R	NDRG1_pT346.R.V_GBL1119119	0.008093	FALSE	FALSE
CDH1	E-Cadherin	R	E.Cadherin.R.V_GBL1119111	0.01186	TRUE	TRUE
EEF2K	eEF2K	R	eEF2K.R.V_GBL1119086	0.01414	FALSE	TRUE
FOSL1	FRA-1	R	FRA.1.R.C_GBL1119212	0.01467	FALSE	TRUE
RPS6	S6_pS240_S244	R	S6_pS240_S244.R.V_GBL1118999	0.01574	FALSE	TRUE
STAT3	Stat3	R	Stat3.R.C_GBL1119138	0.01776	FALSE	FALSE
ANXA7	Annexin-VII	M	Annexin.VII.M.V_GBL1119338	0.01896	TRUE	TRUE
PTGS3	Cox-IV	M	Cox.IV.M.C_GBL1119273	0.01927
MYH11	Myosin-11	R	Myosin.11.R.V_GBL1119126	0.02011	FALSE	TRUE
ACACA	ACC1	R	ACC1.R.C_GBL1118942	0.02286	FALSE	TRUE
RBM15	RBM15	R	RBM15.R.V_GBL1119125	0.02947	FALSE	FALSE
CHEK2	Chk2_pT68	R	Chk2_pT68.R.C_GBL1118957	0.03297	FALSE	TRUE
BRAF	B-Raf_pS445	R	B.Raf_pS445.R.V_GBL1118953	0.03366	FALSE	FALSE
MTOR	mTOR	R	mTOR.R.V_GBL1118979	0.0361	FALSE	TRUE
GSK3A GSK3B	GSK-3a-b_pS21_S9	R	GSK.3a.b_pS21_S9.R.V_GBL1118969	0.03786
MAP2K2	MEK2	R	MEK2.R.V_GBL1119149	0.03801	FALSE	TRUE
YAP1	YAP_pS127	R	YAP_pS127.R.E_GBL1119018	0.03841	FALSE	FALSE
CTNNB1	b-Catenin_pT41_S45	R	b.Catenin_pT41_S45.R.V_GBL1119135	0.03862	FALSE	TRUE
BRD4	BRD4	R	BRD4.R.V_GBL1119180	0.03941	FALSE	TRUE
PTEN	PTEN	R	PTEN.R.V_GBL1118997	0.03994	FALSE	TRUE
KAT2A	GCN5L2	R	GCN5L2.R.V_GBL1119154	0.04018	FALSE	TRUE
ERCC1	ERCC1	M	ERCC1.M.V_GBL1119282	0.04037	FALSE	FALSE
DVL3	Dvl3	R	Dvl3.R.V_GBL1119072	0.04058	FALSE	FALSE
UGT1A	UGT1A	M	UGT1A.M.V_GBL1119276	0.04151
IGF1R	IGF1R_pY1135_Y1136	R	IGF1R_pY1135_Y1136.R.V_GBL1119143	0.04224	FALSE	TRUE
RPS6	S6_pS235_S236	R	S6_pS235_S236.R.V_GBL1118998	0.04281	FALSE	TRUE
PEA15	PEA-15	R	PEA.15.R.V_GBL1119076	0.04831	FALSE	FALSE
ERCC5	ERCC5	R	ERCC5.R.C_GBL1119166	0.05114	FALSE	FALSE
H2BFM	Ubq-Histone-H2B	M	Ubq.Histone.H2B.M.C_GBL1119287	0.05359	FALSE	FALSE
PDGFR	PDGFR-b	R	PDGFR.b.R.V_GBL1119145	0.05623
RPS6KB1	p70-S6K1	R	p70.S6K1.R.V_GBL1118987	0.05631	FALSE	FALSE
PKM2	PKM2	R	PKM2.R.C_GBL1119079	0.05664	FALSE	FALSE
PYGM	PYGM	M	PYGM.M.C_GBL1119249	0.05718	FALSE	FALSE
CAV1	Caveolin-1	R	Caveolin.1.R.V_GBL1118956	0.06019	FALSE	TRUE
ITGA2	CD49b	M	CD49b.M.V_GBL1119237	0.06358	FALSE	TRUE
ATM	ATM	R	ATM.R.V_GBL1119167	0.06479	FALSE	TRUE
CXCR4	CXCR4	R	CXCR4.R.C_GBL1119214	0.0679	FALSE	TRUE
PLCG2	PLC-gamma2_pY759	R	PLC.gamma2_pY759.R.C_GBL1119080	0.07041	FALSE	FALSE
RAF1	C-Raf_pS338	R	C.Raf_pS338.R.V_GBL1118960	0.07208	FALSE	TRUE
CHEK1	Chk1_pS296	R	Chk1_pS296.R.V_GBL1119317	0.07522	FALSE	TRUE
ARID1A	ARID1A	R	ARID1A.R.C_GBL1119177	0.07628	FALSE	TRUE
STAT3	Stat3_pY705	R	Stat3_pY705.R.V_GBL1119002	0.07681	FALSE	FALSE
MIF	MIF	R	MIF.R.C_GBL1119216	0.07692
BCL2A1	Bcl2A1	R	Bcl2A1.R.V_GBL1119159	0.07719	TRUE	TRUE
ROCK1	Rock-1	R	Rock.1.R.C_GBL1119329	0.07824	FALSE	TRUE
NF2	Merlin	R	Merlin.R.C_GBL1119084	0.08119	FALSE	TRUE
TWIST1	TWIST	M	TWIST.M.C_GBL1119281	0.08132	FALSE	TRUE
CASP3	Caspase-3	R	Caspase.3.R.C_GBL1118954	0.0821	FALSE	FALSE
AKT1	Akt_pS473	R	Akt_pS473.R.V_GBL1118965	0.08398	FALSE	TRUE
BCL2L11	Bim	R	Bim.R.V_GBL1118951	0.0856	FALSE	FALSE
PMS2	PMS2	R	PMS2.R.V_GBL1119150	0.0897	FALSE	TRUE
ATM	ATM_pS1981	R	ATM_pS1981.R.V_GBL1119168	0.08985	FALSE	FALSE
JAB1	JAB1	M	JAB1.M.C_GBL1119285	0.09125
ERRFI1	MIG6	M	MIG6.M.V_GBL1119240	0.09313	FALSE	TRUE
EIF4EBP1	4E-BP1_pS65	R	X4E.BP1_pS65.R.V_GBL1118939	0.09343	FALSE	TRUE
MAPK8	JNK_pT183_Y185	R	JNK_pT183_Y185.R.V_GBL1119027	0.09505	FALSE	TRUE
WEE1	Wee1	R	Wee1.R.C_GBL1119326	0.09589	FALSE	TRUE
NRG1	Heregulin	R	Heregulin.R.V_GBL1119028	0.09901	FALSE	TRUE
NRAS	N-Ras	M	N.Ras.M.V_GBL1119270	0.1018	FALSE	TRUE
RICTOR	Rictor	R	Rictor.R.C_GBL1119121	0.1019	FALSE	TRUE
CD274	PD-L1	R	PD.L1.R.C_GBL1119323	0.1036	FALSE	TRUE
PRKAA1	AMPKa_pT172	R	AMPKa_pT172.R.C_GBL1118944	0.1043	FALSE	TRUE
SERPINE1	PAI-1	M	PAI.1.M.V_GBL1119224	0.1045	TRUE	TRUE
TFAM	TFAM	R	TFAM.R.V_GBL1119163	0.1048	FALSE	TRUE
CMC2	Cox2	R	Cox2.R.C_GBL1119142	0.1058	FALSE	FALSE
ERBB3	HER3_pY1289	R	HER3_pY1289.R.C_GBL1119013	0.1063	FALSE	TRUE
EEF2	eEF2	R	eEF2.R.C_GBL1119085	0.1083	FALSE	FALSE
TP53BP1	53BP1	R	X53BP1.R.V_GBL1119075	0.1121	FALSE	TRUE
MYC	c-Myc	R	c.Myc.R.C_GBL1119211	0.113	FALSE	TRUE
YBX1	YB1	R	YB1.R.V_GBL1119009	0.1167	FALSE	FALSE
TYRO3	Tyro3	R	Tyro3.R.V_GBL1119106	0.117	FALSE	TRUE
SMAD4	Smad4	M	Smad4.M.V_GBL1119264	0.1187	FALSE	TRUE
PDCD4	Pdcd4	R	Pdcd4.R.C_GBL1119299	0.1192	FALSE	TRUE
EIF4G1	eIF4G	R	eIF4G.R.C_GBL1119117	0.1193	FALSE	TRUE
AKT1	Akt	R	Akt.R.V_GBL1119109	0.1226	FALSE	TRUE
CHEK2	Chk2	M	Chk2.M.V_GBL1119221	0.1227	FALSE	FALSE
DIRAS3	ARHI	M	ARHI.M.C_GBL1119251	0.1247	TRUE	FALSE
GYS1	Gys_pS641	R	Gys_pS641.R.V_GBL1119083	0.1256	FALSE	TRUE
SMAD1	Smad1	R	Smad1.R.V_GBL1119093	0.1311	FALSE	FALSE
XRCC1	XRCC1	R	XRCC1.R.C_GBL1119092	0.1376	FALSE	FALSE
MET	c-Met_pY1234_Y1235	R	c.Met_pY1234_Y1235.R.V_GBL1119012	0.1424	FALSE	FALSE
RB1	Rb_pS807_S811	R	Rb_pS807_S811.R.V_GBL1118996	0.1427	FALSE	FALSE
EIF4EBP1	4E-BP1	R	X4E.BP1.R.V_GBL1118938	0.1432	FALSE	TRUE
GAPDH	GAPDH	M	GAPDH.M.C_GBL1119222	0.1432	FALSE	FALSE
MAPK3	p44-42-MAPK	R	p44.42.MAPK.R.V_GBL1119113	0.1505	FALSE	TRUE
CTNNB1	b-Catenin	R	b.Catenin.R.V_GBL1118948	0.153	FALSE	FALSE
PRKCD	PKC-delta_pS664	R	PKC.delta_pS664.R.V_GBL1119071	0.1532	FALSE	FALSE
G6PD	G6PD	M	G6PD.M.V_GBL1119271	0.1537	TRUE	FALSE
MYT1	Myt1	R	Myt1.R.C_GBL1119327	0.1537	FALSE	TRUE
RAF1	C-Raf	R	C.Raf.R.C_GBL1119139	0.1566	FALSE	TRUE
TSC2	Tuberin	R	Tuberin.R.V_GBL1119004	0.1569	FALSE	TRUE
PEA15	PEA-15_pS116	R	PEA.15_pS116.R.V_GBL1119077	0.1579	FALSE	TRUE
XPA	XPA	M	XPA.M.V_GBL1119283	0.1599	FALSE	FALSE
COG3	COG3	R	COG3.R.V_GBL1119189	0.1601	FALSE	FALSE
MCL1	Mcl-1	R	Mcl.1.R.V_GBL1119144	0.1605	FALSE	FALSE
IRS1	IRS1	R	IRS1.R.V_GBL1119020	0.162	FALSE	TRUE
ABL1	c-Abl	R	c.Abl.R.V_GBL1119179	0.1622	FALSE	FALSE
MAP2K1	MEK1	R	MEK1.R.V_GBL1118977	0.1622	FALSE	FALSE
L1CAM	CD171	M	CD171.M.V_GBL1119288	0.1636	TRUE	TRUE
CDKN1B	p27_pT198	R	p27_pT198.R.V_GBL1119026	0.1667	FALSE	TRUE
CD44	CD44	M	CD44.M.C_GBL1119253	0.1685	FALSE	TRUE
ACVRL1	ACVRL1	R	ACVRL1.R.C_GBL1119110	0.1688	FALSE	FALSE
STMN1	Stathmin-1	R	Stathmin.1.R.V_GBL1119010	0.1714	FALSE	FALSE
INPP4B	INPP4b	R	INPP4b.R.V_GBL1119103	0.1729	FALSE	TRUE
CLDN7	Claudin-7	R	Claudin.7.R.V_GBL1119025	0.1734	FALSE	TRUE
DUSP4	DUSP4	R	DUSP4.R.V_GBL1119175	0.174	TRUE	TRUE
MSH6	MSH6	R	MSH6.R.C_GBL1119087	0.1751	FALSE	FALSE
FOXM1	FoxM1	R	FoxM1.R.V_GBL1119116	0.1807	FALSE	TRUE
AXL	Axl	R	Axl.R.V_GBL1119314	0.181	FALSE	FALSE
MKNK1	Mnk1	R	Mnk1.R.V_GBL1119337	0.1816	FALSE	FALSE
PRKCA	PKC-a	M	PKC.a.M.V_GBL1119226	0.1826	FALSE	FALSE
HES1	HES1	R	HES1.R.V_GBL1119183	0.1854	FALSE	TRUE
EGR1	Egr-1	R	Egr.1.R.N_GBL1119335	0.1867	FALSE	FALSE
GLS	Glutaminase	R	Glutaminase.R.C_GBL1119178	0.1881	FALSE	TRUE
JAK2	Jak2	R	Jak2.R.V_GBL1119133	0.1885	FALSE	FALSE
GILZ	GILZ	R	GILZ.R.N_GBL1119334	0.1902
IGFBP2	IGFBP2	R	IGFBP2.R.V_GBL1118972	0.1937	FALSE	TRUE
PTPN11	SHP-2_pY542	R	SHP.2_pY542.R.C_GBL1119137	0.2005	FALSE	FALSE
TTF1	TTF1	R	TTF1.R.V_GBL1119107	0.2058	FALSE	TRUE
EGFR	EGFR_pY1173	R	EGFR_pY1173.R.V_GBL1118963	0.2099	FALSE	FALSE
ACACA	ACC_pS79	R	ACC_pS79.R.V_GBL1118941	0.2112	FALSE	TRUE
MAPK9	JNK2	R	JNK2.R.C_GBL1119298	0.214	FALSE	FALSE
PDK1	PDK1_pS241	R	PDK1_pS241.R.V_GBL1118992	0.2172	FALSE	TRUE
ELK1	Elk1_pS383	R	Elk1_pS383.R.C_GBL1118964	0.2232	FALSE	TRUE
UBAC1	UBAC1	R	UBAC1.R.V_GBL1119155	0.226	FALSE	TRUE
ATG3	Atg3	R	Atg3.R.V_GBL1119320	0.228	FALSE	TRUE
NDUFB4	NDUFB4	M	NDUFB4.M.V_GBL1119348	0.2285	FALSE	FALSE
YWHAB	14-3-3-beta	R	X14.3.3.beta.R.V_GBL1119208	0.2307	FALSE	FALSE
VDAC1	Porin	M	Porin.M.V_GBL1119250	0.2321	FALSE	TRUE
JUN	c-Jun_pS73	R	c.Jun_pS73.R.V_GBL1118958	0.2367	FALSE	FALSE
EMA	EMA	M	EMA.M.C_GBL1119280	0.2379
RHEB	Rheb	M	Rheb.M.C_GBL1119341	0.2409	FALSE	FALSE
HSPA1A	HSP70	R	HSP70.R.C_GBL1118971	0.243	FALSE	TRUE
LDHA	LDHA	R	LDHA.R.C_GBL1119074	0.2476	FALSE	FALSE
CDKN1B	p27_pT157	R	p27_pT157.R.C_GBL1119024	0.2497	FALSE	TRUE
RAD51	Rad51	R	Rad51.R.V_GBL1119153	0.2508	FALSE	FALSE
PIK3C2A	PI3K-p110-a	R	PI3K.p110.a.R.C_GBL1119021	0.2515	FALSE	TRUE
RICTOR	Rictor_pT1135	R	Rictor_pT1135.R.V_GBL1119122	0.252	FALSE	FALSE
NR3C1	GR_pS211	R	GR_pS211.R.N_GBL1119332	0.2566	FALSE	FALSE
TUBA1A	D-a-Tubulin	R	D.a.Tubulin.R.V_GBL1119318	0.2586	FALSE	TRUE
SOX2	Sox2	R	Sox2.R.V_GBL1119322	0.2597	FALSE	TRUE
RPS6K	p90RSK_pT573	R	p90RSK_pT573.R.C_GBL1119136	0.2642
RAB11A	Rab11	R	Rab11.R.E_GBL1119108	0.2672	FALSE	TRUE
NFKB1	NF-kB-p65_pS536	R	NF.kB.p65_pS536.R.C_GBL1118983	0.2693	FALSE	TRUE
PTK2	FAK	R	FAK.R.C_GBL1118966	0.2711	FALSE	FALSE
SRC	Src_pY416	R	Src_pY416.R.V_GBL1119000	0.2713	FALSE	TRUE
TIGAR	TIGAR	R	TIGAR.R.V_GBL1119112	0.2719
PDCD1	Pdcd-1L1	G	Pdcd.1L1.G.C_GBL1119292	0.2752	FALSE	TRUE
ERBB2	HER2	M	HER2.M.V_GBL1119266	0.2767	FALSE	TRUE
YBX1	YB1_pS102	R	YB1_pS102.R.V_GBL1119023	0.2774	FALSE	TRUE
PRKAA1	AMPKa	R	AMPKa.R.C_GBL1118943	0.2839	FALSE	FALSE
MTOR	mTOR_pS2448	R	mTOR_pS2448.R.C_GBL1118980	0.2847	FALSE	TRUE
H2AFX	H2AX_pS140	M	H2AX_pS140.M.C_GBL1119255	0.2898	FALSE	FALSE
PGR	PR	R	PR.R.V_GBL1118995	0.2963	FALSE	FALSE
AR	AR	R	AR.R.V_GBL1119016	0.2976	FALSE	FALSE
FOXO3	FoxO3a_pS318_S321	R	FoxO3a_pS318_S321.R.C_GBL1118968	0.307	FALSE	TRUE
YAP1	YAP	R	YAP.R.E_GBL1119207	0.3076	FALSE	TRUE
BBC3	Puma	R	Puma.R.C_GBL1119158	0.3087	FALSE	TRUE
SRC	Src	M	Src.M.V_GBL1119230	0.3155	FALSE	TRUE
HSBP1	HSP27_pS82	R	HSP27_pS82.R.V_GBL1119336	0.3163	FALSE	FALSE
XBP1	XBP-1	G	XBP.1.G.C_GBL1119291	0.3237	FALSE	TRUE
BAK1	Bak	R	Bak.R.C_GBL1118946	0.325	FALSE	FALSE
LC3AB	LC3A-B	R	LC3A.B.R.C_GBL1119187	0.3278
PLK1	PLK1	R	PLK1.R.C_GBL1119015	0.3315	FALSE	FALSE
CCNB1	Cyclin-B1	R	Cyclin.B1.R.V_GBL1118961	0.3384	FALSE	FALSE
BCL6	BCL6	R	BCL6.R.N_GBL1119333	0.3415	FALSE	FALSE
GYS1	Gys	R	Gys.R.V_GBL1119082	0.3442	FALSE	FALSE
NAPSA	NAPSIN-A	R	NAPSIN.A.R.C_GBL1119157	0.3469	TRUE	FALSE
CCND1	Cyclin-D1	R	Cyclin.D1.R.V_GBL1119203	0.3539	FALSE	TRUE
CDKN1A	p21	R	p21.R.V_GBL1119205	0.3563	FALSE	FALSE
NR2F2	Coup-TFII	R	Coup.TFII.R.C_GBL1119182	0.359	FALSE	TRUE
SDHB	Complex-II-Subunit	M	Complex.II.Subunit.M.V_GBL1119267	0.3598	FALSE	TRUE
TP53	p53	R	p53.R.C_GBL1118986	0.3616	FALSE	TRUE
FN1	Fibronectin	R	Fibronectin.R.V_GBL1119296	0.3663	FALSE	FALSE
PRKCB	PKC-b-II_pS660	R	PKC.b.II_pS660.R.V_GBL1119123	0.3713	FALSE	TRUE
CDH2	N-Cadherin	R	N.Cadherin.R.V_GBL1118981	0.3749	FALSE	FALSE
ATG7	Atg7	R	Atg7.R.V_GBL1119185	0.377	FALSE	TRUE
MTCO2	Mitochondria	M	Mitochondria.M.V_GBL1119340	0.379
ESR1	ER	R	ER.R.V_GBL1119328	0.3839	FALSE	TRUE
HSBP1	HSP27	M	HSP27.M.C_GBL1119223	0.3912	FALSE	FALSE
BIRC2	HIAP	R	HIAP.R.C_GBL1119070	0.3997	FALSE	TRUE
AKT1S1	PRAS40_pT246	R	PRAS40_pT246.R.V_GBL1119014	0.4013	FALSE	FALSE
ERBB3	HER3	R	HER3.R.V_GBL1119210	0.4016	FALSE	TRUE
ACTB	b-Actin	R	b.Actin.R.C_GBL1119134	0.4075	FALSE	TRUE
ATP5A	ATP5A	M	ATP5A.M.C_GBL1119345	0.4113
NOTCH1	Notch1	R	Notch1.R.V_GBL1119102	0.4165	FALSE	TRUE
HK2	Hexokinase-II	R	Hexokinase.II.R.V_GBL1119078	0.4194	FALSE	TRUE
SMAD3	Smad3	R	Smad3.R.V_GBL1119019	0.425	FALSE	FALSE
BID	Bid	R	Bid.R.C_GBL1118950	0.4269	FALSE	FALSE
PRKAR1A	PKA-a	R	PKA.a.R.V_GBL1119191	0.4281	FALSE	FALSE
TAZ	TAZ	R	TAZ.R.V_GBL1119200	0.4343	FALSE	TRUE
PARK7	DJ1	R	DJ1.R.V_GBL1119029	0.4353	FALSE	FALSE
VHL	VHL	M	VHL.M.E_GBL1119261	0.4371	FALSE	TRUE
BAP1	BAP1	M	BAP1.M.V_GBL1119272	0.4414	FALSE	TRUE
BAD	Bad_pS112	R	Bad_pS112.R.V_GBL1118945	0.4463	FALSE	TRUE
CDH3	P-Cadherin	R	P.Cadherin.R.C_GBL1118990	0.4494	FALSE	FALSE
BCL2L1	Bcl-xL	R	Bcl.xL.R.V_GBL1118949	0.4513	FALSE	FALSE
YWHAZ	14-3-3-zeta	R	X14.3.3.zeta.R.V_GBL1119209	0.4594	FALSE	TRUE
Survivin	Survivin	R	Survivin.R.N_GBL1119331	0.4604
YWHAE	14-3-3-epsilon	M	X14.3.3.epsilon.M.C_GBL1119344	0.4619	FALSE	TRUE
EIF4E	eIF4E	R	eIF4E.R.V_GBL1119011	0.4628	FALSE	TRUE
XIAP	XIAP	R	XIAP.R.C_GBL1119008	0.476	FALSE	TRUE
CDKN1B	p27-Kip-1	R	p27.Kip.1.R.V_GBL1119090	0.4788	FALSE	FALSE
PECAM1	CD31	M	CD31.M.V_GBL1119258	0.4798	FALSE	FALSE
CNST43	Connexin-43	R	Connexin.43.R.C_GBL1119181	0.4905
AKT1	Akt_pT308	R	Akt_pT308.R.V_GBL1119129	0.4913	FALSE	FALSE
GSK3A/GSK3B	GSK-3a-b	M	GSK.3a.b.M.V_GBL1119260	0.4931
MAPK14	p38-MAPK	R	p38.MAPK.R.V_GBL1118984	0.5001	FALSE	FALSE
MYO2A	Myosin-IIa_pS1943	R	Myosin.IIa_pS1943.R.V_GBL1119131	0.5049
ANXA1	Annexin-I	M	Annexin.I.M.V_GBL1119248	0.5056	FALSE	TRUE
SCD	SCD	M	SCD.M.V_GBL1119269	0.5119	FALSE	FALSE
BRAF	B-Raf	R	B.Raf.R.V_GBL1118952	0.5286	FALSE	TRUE
IGF1R	IGFRb	R	IGFRb.R.C_GBL1118973	0.53	FALSE	FALSE
PARP1	PARP1	R	PARP1.R.V_GBL1119218	0.5313	FALSE	FALSE
CRM1	CRM1	R	CRM1.R.D_GBL1119330	0.5357
BAX	Bax	R	Bax.R.V_GBL1118947	0.5366	FALSE	TRUE
KIT	c-Kit	R	c.Kit.R.V_GBL1118959	0.5432	FALSE	FALSE
STAT5A	Stat5a	R	Stat5a.R.V_GBL1119003	0.547	FALSE	FALSE
JAG1	Jagged1	R	Jagged1.R.V_GBL1119319	0.5503	FALSE	TRUE
CDK1	CDK1	R	CDK1.R.C_GBL1119190	0.5512	FALSE	TRUE
PIK3BC	PI3K-p110-b	M	PI3K.p110.b.M.C_GBL1119278	0.5524
PRKCA	PKC-a_pS657	R	PKC.a_pS657.R.C_GBL1118994	0.5556	FALSE	FALSE
PXN	Paxillin	R	Paxillin.R.C_GBL1118989	0.561	FALSE	TRUE
FASN	FASN	R	FASN.R.V_GBL1119130	0.5897	FALSE	FALSE
SHC1	Shc_pY317	R	Shc_pY317.R.V_GBL1119081	0.5897	FALSE	FALSE
PAR	PAR	R	PAR.R.C_GBL1119169	0.5902
COL6A1	Collagen-VI	R	Collagen.VI.R.V_GBL1119202	0.6083	FALSE	FALSE
RPS6KB1	p70-S6K_pT389	R	p70.S6K_pT389.R.V_GBL1118988	0.6134	FALSE	TRUE
BECN1	Beclin	G	Beclin.G.C_GBL1119290	0.6327	FALSE	TRUE
SRSF1	SF2	M	SF2.M.V_GBL1119342	0.634	FALSE	FALSE
CDC25C	cdc25C	R	cdc25C.R.V_GBL1119201	0.6405	FALSE	FALSE
SYK	Syk	M	Syk.M.V_GBL1119265	0.6494	FALSE	TRUE
TSC2	Tuberin_pT1462	R	Tuberin_pT1462.R.V_GBL1119005	0.6579	FALSE	FALSE
EGFR	EGFR	R	EGFR.R.V_GBL1119114	0.6582	FALSE	FALSE
EGFR	EGFR_pY1068	R	EGFR_pY1068.R.C_GBL1118962	0.6625	FALSE	TRUE
SLC1A5	SLC1A5	R	SLC1A5.R.C_GBL1119161	0.6635	FALSE	FALSE
GLUD	Glutamate-D1-2	R	Glutamate.D1.2.R.C_GBL1119321	0.6837
MAPT	Tau	M	Tau.M.C_GBL1119343	0.6859	FALSE	FALSE
CD276	B7-H3	R	B7.H3.R.C_GBL1119324	0.6905	FALSE	TRUE
PIK3R1	PI3K-p85	R	PI3K.p85.R.V_GBL1118993	0.6922	FALSE	FALSE
PREX1	PREX1	R	PREX1.R.V_GBL1119140	0.6929	FALSE	FALSE
GAB2	Gab2	R	Gab2.R.V_GBL1119097	0.701	FALSE	FALSE
PDK1	PDK1	R	PDK1.R.V_GBL1118991	0.713	FALSE	TRUE
PTK2	FAK_pY397	R	FAK_pY397.R.V_GBL1119146	0.7156	FALSE	TRUE
E2F1	E2F1	M	E2F1.M.V_GBL1119355	0.7186	FALSE	TRUE
IGFBP5	IGFBP5	G	IGFBP5.G.C_GBL1119293	0.7198	FALSE	TRUE
GATA3	GATA3	M	GATA3.M.V_GBL1119347	0.7199	FALSE	FALSE
ADAR	ADAR1	M	ADAR1.M.V_GBL1119245	0.7307	FALSE	TRUE
VTCN1	B7-H4	R	B7.H4.R.C_GBL1119325	0.7324	FALSE	FALSE
KDR	VEGFR-2	R	VEGFR.2.R.V_GBL1119007	0.7571	FALSE	TRUE
NOTCH3	Notch3	R	Notch3.R.C_GBL1119206	0.7616	FALSE	TRUE
HISTH3	DM-Histone-H3	R	DM.Histone.H3.R.V_GBL1119171	0.7633
PYGM	GPBB	R	GPBB.R.V_GBL1119151	0.7702	FALSE	FALSE
MMP2	MMP2	R	MMP2.R.V_GBL1118978	0.7753	FALSE	FALSE
CCNE1	Cyclin-E1	M	Cyclin.E1.M.V_GBL1119259	0.7773	FALSE	FALSE
TSC1	TSC1	R	TSC1.R.C_GBL1119118	0.781	FALSE	TRUE
ARAF	A-Raf	R	A.Raf.R.V_GBL1119141	0.7878	FALSE	TRUE
MAP2K1	MEK1_pS217_S221	R	MEK1_pS217_S221.R.V_GBL1119105	0.788	FALSE	TRUE
IRF1	IRF-1	R	IRF.1.R.C_GBL1119215	0.7887	FALSE	FALSE
ETS1	Ets-1	R	Ets.1.R.V_GBL1119213	0.7926	FALSE	FALSE
AIM1	Aurora-B	R	Aurora.B.R.V_GBL1119174	0.7941	FALSE	TRUE
XPF	XPF	M	XPF.M.C_GBL1119252	0.7972
RPTOR	Raptor	R	Raptor.R.V_GBL1119120	0.8147	TRUE	TRUE
RAB25	Rab25	R	Rab25.R.V_GBL1119128	0.8201	FALSE	FALSE
LCK	Lck	R	Lck.R.V_GBL1118975	0.8223	FALSE	FALSE
MDM2	MDM2_pS166	R	MDM2_pS166.R.V_GBL1119132	0.8228	FALSE	TRUE
MAPK14	p38_pT180_Y182	R	p38_pT180_Y182.R.V_GBL1118985	0.8323	FALSE	FALSE
BCL2	Bcl2	M	Bcl2.M.V_GBL1119257	0.8374	FALSE	FALSE
CDKN2A	p16INK4a	R	p16INK4a.R.V_GBL1119312	0.8391	FALSE	FALSE
AKT1S1	PRAS40	M	PRAS40.M.C_GBL1119233	0.8404	FALSE	FALSE
SDHA	SDHA	R	SDHA.R.V_GBL1119316	0.8554	FALSE	FALSE
MSH2	MSH2	M	MSH2.M.V_GBL1119235	0.8563	FALSE	TRUE
TGM2	Transglutaminase	M	Transglutaminase.M.V_GBL1119236	0.8632	FALSE	TRUE
DPP4	CD26	R	CD26.R.V_GBL1119160	0.8658	FALSE	FALSE
CD29	CD29	M	CD29.M.V_GBL1119247	0.8844
HIST3H3	Histone-H3	R	Histone.H3.R.V_GBL1119351	0.8856	FALSE	FALSE
ATR	ATR_pS428	R	ATR_pS428.R.C_GBL1119197	0.9004	FALSE	FALSE
PCNA	PCNA	M	PCNA.M.C_GBL1119225	0.9199	FALSE	FALSE
TFRC	TFRC	R	TFRC.R.V_GBL1119127	0.9399	FALSE	TRUE
CHEK1	Chk1	M	Chk1.M.C_GBL1119246	0.9454	FALSE	FALSE
SLC16A4	MCT4	R	MCT4.R.V_GBL1119188	0.9478	FALSE	TRUE
H3K9ME2	DM-K9-Histone-H3	R	DM.K9.Histone.H3.R.C_GBL1119173	0.9575
FOX3	FoxO3a	R	FoxO3a.R.C_GBL1119350	0.96
CASP7	Caspase-7-cleaved	R	Caspase.7.cleaved.R.C_GBL1118955	0.9669	FALSE	FALSE
SRC	Src_pY527	R	Src_pY527.R.V_GBL1119001	0.9695	FALSE	FALSE
MAPK3	MAPK_pT202_Y204	R	MAPK_pT202_Y204.R.V_GBL1118976	0.97	FALSE	FALSE
HIF1A	Hif-1-alpha	M	Hif.1.alpha.M.C_GBL1119254	0.9717	FALSE	FALSE
PPIF	Cyclophilin-F	M	Cyclophilin.F.M.V_GBL1119274	0.9821	FALSE	FALSE
ERBB2	HER2_pY1248	R	HER2_pY1248.R.C_GBL1119104	0.987	FALSE	FALSE
CHEK1	Chk1_pS345	R	Chk1_pS345.R.C_GBL1119067	0.9922	FALSE	FALSE
RAD50	Rad50	M	Rad50.M.V_GBL1119239	0.9956	FALSE	TRUE
RPS6KA1	RSK	R	RSK.R.C_GBL1119017	0.9967	FALSE	FALSE

## Sheet: SupplementTable7
Supplementary Table 7. RPPA analysis of the post-NAC biopsies.
Protein	Antibody	Species of Origin	Description	P value	RNA Significance	Same Directionaility
PXN	Paxillin	R	Paxillin.R.C_GBL1118989	0.009458	FALSE	FALSE
YBX1	YB1	R	YB1.R.V_GBL1119009	0.01597	FALSE	TRUE
BCL2	Bcl2	M	Bcl2.M.V_GBL1119257	0.0438	FALSE	FALSE
RICTOR	Rictor	R	Rictor.R.C_GBL1119121	0.04548	FALSE	FALSE
NDRG1	NDRG1_pT346	R	NDRG1_pT346.R.V_GBL1119119	0.06148	FALSE	TRUE
PTK2	FAK_pY397	R	FAK_pY397.R.V_GBL1119146	0.084	FALSE	FALSE
MAPK3	MAPK_pT202_Y204	R	MAPK_pT202_Y204.R.V_GBL1118976	0.09119	FALSE	FALSE
GYS1	Gys_pS641	R	Gys_pS641.R.V_GBL1119083	0.1371	FALSE	TRUE
GLS	Glutaminase	R	Glutaminase.R.C_GBL1119178	0.1521	FALSE	TRUE
SYK	Syk	M	Syk.M.V_GBL1119265	0.1578	TRUE	FALSE
VHL	VHL	M	VHL.M.E_GBL1119261	0.1701	TRUE	TRUE
NDUFB4	NDUFB4	M	NDUFB4.M.V_GBL1119348	0.1781	FALSE	TRUE
MYO2A	Myosin-IIa_pS1943	R	Myosin.IIa_pS1943.R.V_GBL1119131	0.1986
CASP7	Caspase-7-cleaved	R	Caspase.7.cleaved.R.C_GBL1118955	0.2044	FALSE	FALSE
PEA15	PEA-15	R	PEA.15.R.V_GBL1119076	0.2127	FALSE	FALSE
NOTCH1	Notch1	R	Notch1.R.V_GBL1119102	0.2174	FALSE	FALSE
FN1	Fibronectin	R	Fibronectin.R.V_GBL1119296	0.2196	FALSE	FALSE
ANXA7	Annexin-VII	M	Annexin.VII.M.V_GBL1119338	0.2288	FALSE	TRUE
PDK1	PDK1	R	PDK1.R.V_GBL1118991	0.2371	FALSE	TRUE
XIAP	XIAP	R	XIAP.R.C_GBL1119008	0.2412	FALSE	TRUE
L1CAM	CD171	M	CD171.M.V_GBL1119288	0.2426	FALSE	FALSE
KDR	VEGFR-2	R	VEGFR.2.R.V_GBL1119007	0.248	FALSE	FALSE
GATA3	GATA3	M	GATA3.M.V_GBL1119347	0.2527	FALSE	FALSE
PTPN11	SHP-2_pY542	R	SHP.2_pY542.R.C_GBL1119137	0.2619	FALSE	FALSE
MYT1	Myt1	R	Myt1.R.C_GBL1119327	0.2622	FALSE	FALSE
SDHA	SDHA	R	SDHA.R.V_GBL1119316	0.2667	FALSE	FALSE
PPIF	Cyclophilin-F	M	Cyclophilin.F.M.V_GBL1119274	0.2703	FALSE	FALSE
MAPK3	p44-42-MAPK	R	p44.42.MAPK.R.V_GBL1119113	0.2723	FALSE	FALSE
ERBB3	HER3	R	HER3.R.V_GBL1119210	0.2778	FALSE	FALSE
RAB11A	Rab11	R	Rab11.R.E_GBL1119108	0.2973	TRUE	TRUE
RPS6K	p90RSK_pT573	R	p90RSK_pT573.R.C_GBL1119136	0.298
STAT3	Stat3_pY705	R	Stat3_pY705.R.V_GBL1119002	0.3165	FALSE	FALSE
BECN1	Beclin	G	Beclin.G.C_GBL1119290	0.3204	FALSE	TRUE
SHC1	Shc_pY317	R	Shc_pY317.R.V_GBL1119081	0.321	FALSE	FALSE
MAPK14	p38_pT180_Y182	R	p38_pT180_Y182.R.V_GBL1118985	0.3211	FALSE	TRUE
SRC	Src_pY416	R	Src_pY416.R.V_GBL1119000	0.326	FALSE	TRUE
GSK3A GSK3B	GSK-3a-b_pS21_S9	R	GSK.3a.b_pS21_S9.R.V_GBL1118969	0.3266
YWHAZ	14-3-3-zeta	R	X14.3.3.zeta.R.V_GBL1119209	0.3267	FALSE	TRUE
RPS6KA1	RSK	R	RSK.R.C_GBL1119017	0.3399	FALSE	FALSE
YAP1	YAP_pS127	R	YAP_pS127.R.E_GBL1119018	0.3467	TRUE	FALSE
IRF1	IRF-1	R	IRF.1.R.C_GBL1119215	0.3474	TRUE	FALSE
LC3AB	LC3A-B	R	LC3A.B.R.C_GBL1119187	0.3522
BBC3	Puma	R	Puma.R.C_GBL1119158	0.3533	FALSE	FALSE
EIF4EBP1	4E-BP1	R	X4E.BP1.R.V_GBL1118938	0.3569	FALSE	TRUE
BRD4	BRD4	R	BRD4.R.V_GBL1119180	0.3582	FALSE	TRUE
YWHAE	14-3-3-epsilon	M	X14.3.3.epsilon.M.C_GBL1119344	0.3588	FALSE	TRUE
RAD50	Rad50	M	Rad50.M.V_GBL1119239	0.3602	FALSE	FALSE
NOTCH3	Notch3	R	Notch3.R.C_GBL1119206	0.362	FALSE	TRUE
MYH11	Myosin-11	R	Myosin.11.R.V_GBL1119126	0.3648	FALSE	FALSE
VTCN1	B7-H4	R	B7.H4.R.C_GBL1119325	0.3688	FALSE	TRUE
NR2F2	Coup-TFII	R	Coup.TFII.R.C_GBL1119182	0.3717	FALSE	TRUE
EMA	EMA	M	EMA.M.C_GBL1119280	0.3736
SLC1A5	SLC1A5	R	SLC1A5.R.C_GBL1119161	0.3801	FALSE	TRUE
ERCC5	ERCC5	R	ERCC5.R.C_GBL1119166	0.3824	FALSE	FALSE
YBX1	YB1_pS102	R	YB1_pS102.R.V_GBL1119023	0.3829	FALSE	TRUE
HES1	HES1	R	HES1.R.V_GBL1119183	0.3833	FALSE	TRUE
EGR1	Egr-1	R	Egr.1.R.N_GBL1119335	0.3844	TRUE	FALSE
ETS1	Ets-1	R	Ets.1.R.V_GBL1119213	0.3875	FALSE	TRUE
EIF4EBP1	4E-BP1_pS65	R	X4E.BP1_pS65.R.V_GBL1118939	0.3883	FALSE	TRUE
CDH1	E-Cadherin	R	E.Cadherin.R.V_GBL1119111	0.3945	FALSE	FALSE
TWIST1	TWIST	M	TWIST.M.C_GBL1119281	0.3954	TRUE	TRUE
ACACA	ACC_pS79	R	ACC_pS79.R.V_GBL1118941	0.3992	FALSE	FALSE
PIK3C2A	PI3K-p110-a	R	PI3K.p110.a.R.C_GBL1119021	0.4011	FALSE	TRUE
EEF2K	eEF2K	R	eEF2K.R.V_GBL1119086	0.4036	FALSE	FALSE
PEA15	PEA-15_pS116	R	PEA.15_pS116.R.V_GBL1119077	0.4062	FALSE	FALSE
ACVRL1	ACVRL1	R	ACVRL1.R.C_GBL1119110	0.4119	FALSE	FALSE
TUBA1A	D-a-Tubulin	R	D.a.Tubulin.R.V_GBL1119318	0.4151	FALSE	FALSE
CNST43	Connexin-43	R	Connexin.43.R.C_GBL1119181	0.4183
BCL2L1	Bcl-xL	R	Bcl.xL.R.V_GBL1118949	0.419	FALSE	FALSE
HIST3H3	Histone-H3	R	Histone.H3.R.V_GBL1119351	0.4199	FALSE	FALSE
MAPT	Tau	M	Tau.M.C_GBL1119343	0.4201	FALSE	TRUE
PRKCB	PKC-b-II_pS660	R	PKC.b.II_pS660.R.V_GBL1119123	0.4208	FALSE	TRUE
CTNNB1	b-Catenin	R	b.Catenin.R.V_GBL1118948	0.4245	FALSE	TRUE
CCNE1	Cyclin-E1	M	Cyclin.E1.M.V_GBL1119259	0.4323	FALSE	TRUE
PDCD4	Pdcd4	R	Pdcd4.R.C_GBL1119299	0.4352	FALSE	FALSE
MAP2K2	MEK2	R	MEK2.R.V_GBL1119149	0.4367	FALSE	FALSE
PRKAR1A	PKA-a	R	PKA.a.R.V_GBL1119191	0.4444	FALSE	FALSE
LDHA	LDHA	R	LDHA.R.C_GBL1119074	0.4519	FALSE	TRUE
PYGM	PYGM	M	PYGM.M.C_GBL1119249	0.4532	FALSE	FALSE
RICTOR	Rictor_pT1135	R	Rictor_pT1135.R.V_GBL1119122	0.4539	FALSE	TRUE
MIF	MIF	R	MIF.R.C_GBL1119216	0.4581
MCL1	Mcl-1	R	Mcl.1.R.V_GBL1119144	0.4582	TRUE	TRUE
BAX	Bax	R	Bax.R.V_GBL1118947	0.4596	FALSE	FALSE
TGM2	Transglutaminase	M	Transglutaminase.M.V_GBL1119236	0.4603	TRUE	TRUE
AKT1	Akt_pS473	R	Akt_pS473.R.V_GBL1118965	0.4629	TRUE	TRUE
ACACA	ACC1	R	ACC1.R.C_GBL1118942	0.4635	FALSE	FALSE
CASP3	Caspase-3	R	Caspase.3.R.C_GBL1118954	0.4651	FALSE	TRUE
TSC2	Tuberin	R	Tuberin.R.V_GBL1119004	0.4655	FALSE	TRUE
WEE1	Wee1	R	Wee1.R.C_GBL1119326	0.4662	TRUE	TRUE
HSBP1	HSP27	M	HSP27.M.C_GBL1119223	0.4671	FALSE	TRUE
BAK1	Bak	R	Bak.R.C_GBL1118946	0.4672	TRUE	TRUE
PIK3BC	PI3K-p110-b	M	PI3K.p110.b.M.C_GBL1119278	0.4705
NFKB1	NF-kB-p65_pS536	R	NF.kB.p65_pS536.R.C_GBL1118983	0.4706	FALSE	TRUE
PTGS3	Cox-IV	M	Cox.IV.M.C_GBL1119273	0.4752
ANXA1	Annexin-I	M	Annexin.I.M.V_GBL1119248	0.4767	TRUE	FALSE
BCL2L11	Bim	R	Bim.R.V_GBL1118951	0.4797	FALSE	FALSE
MTCO2	Mitochondria	M	Mitochondria.M.V_GBL1119340	0.4863
CHEK2	Chk2	M	Chk2.M.V_GBL1119221	0.5038	FALSE	TRUE
GLUD	Glutamate-D1-2	R	Glutamate.D1.2.R.C_GBL1119321	0.5049
CDC25C	cdc25C	R	cdc25C.R.V_GBL1119201	0.5061	FALSE	FALSE
GSK3A/GSK3B	GSK-3a-b	M	GSK.3a.b.M.V_GBL1119260	0.5081
H2AFX	H2AX_pS140	M	H2AX_pS140.M.C_GBL1119255	0.511	FALSE	FALSE
CRM1	CRM1	R	CRM1.R.D_GBL1119330	0.5156
ERBB3	HER3_pY1289	R	HER3_pY1289.R.C_GBL1119013	0.5208	FALSE	FALSE
XPF	XPF	M	XPF.M.C_GBL1119252	0.524
RHEB	Rheb	M	Rheb.M.C_GBL1119341	0.5258	FALSE	TRUE
BID	Bid	R	Bid.R.C_GBL1118950	0.5348	FALSE	FALSE
CHEK2	Chk2_pT68	R	Chk2_pT68.R.C_GBL1118957	0.5376	FALSE	TRUE
CDKN1B	p27_pT198	R	p27_pT198.R.V_GBL1119026	0.5396	FALSE	TRUE
DPP4	CD26	R	CD26.R.V_GBL1119160	0.5403	FALSE	FALSE
PMS2	PMS2	R	PMS2.R.V_GBL1119150	0.5414	FALSE	TRUE
JAG1	Jagged1	R	Jagged1.R.V_GBL1119319	0.5446	FALSE	TRUE
TSC1	TSC1	R	TSC1.R.C_GBL1119118	0.5449	FALSE	FALSE
VDAC1	Porin	M	Porin.M.V_GBL1119250	0.5486	FALSE	FALSE
E2F1	E2F1	M	E2F1.M.V_GBL1119355	0.5567	FALSE	TRUE
MKNK1	Mnk1	R	Mnk1.R.V_GBL1119337	0.5572	FALSE	FALSE
CXCR4	CXCR4	R	CXCR4.R.C_GBL1119214	0.5578	FALSE	TRUE
ATM	ATM	R	ATM.R.V_GBL1119167	0.5627	FALSE	TRUE
CD276	B7-H3	R	B7.H3.R.C_GBL1119324	0.5629	TRUE	FALSE
STAT3	Stat3	R	Stat3.R.C_GBL1119138	0.5639	FALSE	FALSE
MTOR	mTOR	R	mTOR.R.V_GBL1118979	0.5649	FALSE	FALSE
XRCC1	XRCC1	R	XRCC1.R.C_GBL1119092	0.5671	TRUE	FALSE
SMAD3	Smad3	R	Smad3.R.V_GBL1119019	0.5717	FALSE	TRUE
PLCG2	PLC-gamma2_pY759	R	PLC.gamma2_pY759.R.C_GBL1119080	0.5727	FALSE	FALSE
Survivin	Survivin	R	Survivin.R.N_GBL1119331	0.5743
HSPA1A	HSP70	R	HSP70.R.C_GBL1118971	0.5748	TRUE	TRUE
BCL2A1	Bcl2A1	R	Bcl2A1.R.V_GBL1119159	0.5754	FALSE	TRUE
G6PD	G6PD	M	G6PD.M.V_GBL1119271	0.5769	FALSE	FALSE
IGFBP5	IGFBP5	G	IGFBP5.G.C_GBL1119293	0.5779	FALSE	TRUE
SRC	Src_pY527	R	Src_pY527.R.V_GBL1119001	0.5796	FALSE	TRUE
IRS1	IRS1	R	IRS1.R.V_GBL1119020	0.5812	TRUE	TRUE
RPS6	S6	M	S6.M.V_GBL1119256	0.5848	FALSE	FALSE
CDKN1B	p27_pT157	R	p27_pT157.R.C_GBL1119024	0.5862	FALSE	TRUE
SMAD4	Smad4	M	Smad4.M.V_GBL1119264	0.5919	FALSE	TRUE
MAPK14	p38-MAPK	R	p38.MAPK.R.V_GBL1118984	0.5968	FALSE	TRUE
RAD51	Rad51	R	Rad51.R.V_GBL1119153	0.5971	FALSE	FALSE
CDK1	CDK1	R	CDK1.R.C_GBL1119190	0.601	FALSE	FALSE
CAV1	Caveolin-1	R	Caveolin.1.R.V_GBL1118956	0.6074	TRUE	FALSE
ARAF	A-Raf	R	A.Raf.R.V_GBL1119141	0.6093	FALSE	FALSE
LCK	Lck	R	Lck.R.V_GBL1118975	0.6095	TRUE	TRUE
CLDN7	Claudin-7	R	Claudin.7.R.V_GBL1119025	0.6103	FALSE	FALSE
STMN1	Stathmin-1	R	Stathmin.1.R.V_GBL1119010	0.6127	FALSE	FALSE
GILZ	GILZ	R	GILZ.R.N_GBL1119334	0.619
CTNNB1	b-Catenin_pT41_S45	R	b.Catenin_pT41_S45.R.V_GBL1119135	0.6274	FALSE	FALSE
AKT1S1	PRAS40_pT246	R	PRAS40_pT246.R.V_GBL1119014	0.6278	TRUE	FALSE
JAB1	JAB1	M	JAB1.M.C_GBL1119285	0.6299
UGT1A	UGT1A	M	UGT1A.M.V_GBL1119276	0.6315
JAK2	Jak2	R	Jak2.R.V_GBL1119133	0.6328	FALSE	TRUE
MAPK8	JNK_pT183_Y185	R	JNK_pT183_Y185.R.V_GBL1119027	0.634	FALSE	TRUE
ATR	ATR_pS428	R	ATR_pS428.R.C_GBL1119197	0.6358	FALSE	TRUE
RAB25	Rab25	R	Rab25.R.V_GBL1119128	0.6371	FALSE	TRUE
PKM2	PKM2	R	PKM2.R.C_GBL1119079	0.6389	TRUE	FALSE
CDH2	N-Cadherin	R	N.Cadherin.R.V_GBL1118981	0.6391	FALSE	FALSE
RAF1	C-Raf	R	C.Raf.R.C_GBL1119139	0.6412	FALSE	FALSE
ELK1	Elk1_pS383	R	Elk1_pS383.R.C_GBL1118964	0.6421	FALSE	FALSE
NF2	Merlin	R	Merlin.R.C_GBL1119084	0.6427	FALSE	TRUE
FOX3	FoxO3a	R	FoxO3a.R.C_GBL1119350	0.643
ESR1	ER	R	ER.R.V_GBL1119328	0.6517	TRUE	FALSE
HSBP1	HSP27_pS82	R	HSP27_pS82.R.V_GBL1119336	0.6531	FALSE	FALSE
KAT2A	GCN5L2	R	GCN5L2.R.V_GBL1119154	0.6535	TRUE	TRUE
ABL1	c-Abl	R	c.Abl.R.V_GBL1119179	0.6553	FALSE	TRUE
AKT1	Akt	R	Akt.R.V_GBL1119109	0.6619	TRUE	TRUE
TYRO3	Tyro3	R	Tyro3.R.V_GBL1119106	0.6619	FALSE	TRUE
AR	AR	R	AR.R.V_GBL1119016	0.6627	TRUE	FALSE
GYS1	Gys	R	Gys.R.V_GBL1119082	0.6662	FALSE	FALSE
ARID1A	ARID1A	R	ARID1A.R.C_GBL1119177	0.6683	FALSE	TRUE
CDKN1A	p21	R	p21.R.V_GBL1119205	0.669	FALSE	TRUE
EEF2	eEF2	R	eEF2.R.C_GBL1119085	0.6752	FALSE	TRUE
PIK3R1	PI3K-p85	R	PI3K.p85.R.V_GBL1118993	0.6758	FALSE	FALSE
RPTOR	Raptor	R	Raptor.R.V_GBL1119120	0.6784	FALSE	TRUE
EGFR	EGFR	R	EGFR.R.V_GBL1119114	0.6808	TRUE	TRUE
ACTB	b-Actin	R	b.Actin.R.C_GBL1119134	0.6834	FALSE	FALSE
AXL	Axl	R	Axl.R.V_GBL1119314	0.684	FALSE	FALSE
PRKCD	PKC-delta_pS664	R	PKC.delta_pS664.R.V_GBL1119071	0.6855	FALSE	FALSE
MSH2	MSH2	M	MSH2.M.V_GBL1119235	0.6929	FALSE	FALSE
CDH3	P-Cadherin	R	P.Cadherin.R.C_GBL1118990	0.6965	FALSE	TRUE
IGF1R	IGF1R_pY1135_Y1136	R	IGF1R_pY1135_Y1136.R.V_GBL1119143	0.6975	FALSE	TRUE
FOXM1	FoxM1	R	FoxM1.R.V_GBL1119116	0.6986	FALSE	FALSE
PTEN	PTEN	R	PTEN.R.V_GBL1118997	0.6999	FALSE	FALSE
MET	c-Met_pY1234_Y1235	R	c.Met_pY1234_Y1235.R.V_GBL1119012	0.7006	TRUE	TRUE
PCNA	PCNA	M	PCNA.M.C_GBL1119225	0.7016	FALSE	FALSE
INPP4B	INPP4b	R	INPP4b.R.V_GBL1119103	0.7035	FALSE	TRUE
HK2	Hexokinase-II	R	Hexokinase.II.R.V_GBL1119078	0.7065	FALSE	FALSE
DUSP4	DUSP4	R	DUSP4.R.V_GBL1119175	0.7067	TRUE	FALSE
CCND1	Cyclin-D1	R	Cyclin.D1.R.V_GBL1119203	0.7082	FALSE	TRUE
EIF4G1	eIF4G	R	eIF4G.R.C_GBL1119117	0.7118	FALSE	FALSE
HIF1A	Hif-1-alpha	M	Hif.1.alpha.M.C_GBL1119254	0.7155	FALSE	TRUE
UBAC1	UBAC1	R	UBAC1.R.V_GBL1119155	0.7161	FALSE	TRUE
SOX2	Sox2	R	Sox2.R.V_GBL1119322	0.7222	FALSE	FALSE
DVL3	Dvl3	R	Dvl3.R.V_GBL1119072	0.7224	TRUE	TRUE
SERPINE1	PAI-1	M	PAI.1.M.V_GBL1119224	0.7247	TRUE	TRUE
BAP1	BAP1	M	BAP1.M.V_GBL1119272	0.7251	FALSE	TRUE
PDCD1	Pdcd-1L1	G	Pdcd.1L1.G.C_GBL1119292	0.7263	TRUE	TRUE
BIRC2	HIAP	R	HIAP.R.C_GBL1119070	0.7266	TRUE	TRUE
ATG3	Atg3	R	Atg3.R.V_GBL1119320	0.727	FALSE	FALSE
NRG1	Heregulin	R	Heregulin.R.V_GBL1119028	0.729	FALSE	TRUE
TFRC	TFRC	R	TFRC.R.V_GBL1119127	0.7365	FALSE	FALSE
EIF4EBP1	4E-BP1_pT37_T46	R	X4E.BP1_pT37_T46.R.V_GBL1118940	0.739	FALSE	TRUE
PYGM	GPBB	R	GPBB.R.V_GBL1119151	0.7395	FALSE	FALSE
AKT1	Akt_pT308	R	Akt_pT308.R.V_GBL1119129	0.7504	TRUE	TRUE
PTK2	FAK	R	FAK.R.C_GBL1118966	0.7505	FALSE	FALSE
YWHAB	14-3-3-beta	R	X14.3.3.beta.R.V_GBL1119208	0.7506	FALSE	TRUE
ATG7	Atg7	R	Atg7.R.V_GBL1119185	0.7507	FALSE	FALSE
CHEK1	Chk1_pS345	R	Chk1_pS345.R.C_GBL1119067	0.7528	FALSE	FALSE
PECAM1	CD31	M	CD31.M.V_GBL1119258	0.7543	TRUE	FALSE
ERCC1	ERCC1	M	ERCC1.M.V_GBL1119282	0.765	FALSE	FALSE
MTOR	mTOR_pS2448	R	mTOR_pS2448.R.C_GBL1118980	0.7663	FALSE	TRUE
PGR	PR	R	PR.R.V_GBL1118995	0.7682	TRUE	TRUE
ERRFI1	MIG6	M	MIG6.M.V_GBL1119240	0.7684	TRUE	TRUE
RPS6KB1	p70-S6K_pT389	R	p70.S6K_pT389.R.V_GBL1118988	0.7717	FALSE	TRUE
H3K9ME2	DM-K9-Histone-H3	R	DM.K9.Histone.H3.R.C_GBL1119173	0.7728
FOXO3	FoxO3a_pS318_S321	R	FoxO3a_pS318_S321.R.C_GBL1118968	0.7742	TRUE	TRUE
SRSF1	SF2	M	SF2.M.V_GBL1119342	0.778	FALSE	FALSE
PLK1	PLK1	R	PLK1.R.C_GBL1119015	0.7784	FALSE	TRUE
CD274	PD-L1	R	PD.L1.R.C_GBL1119323	0.7786	TRUE	FALSE
CMC2	Cox2	R	Cox2.R.C_GBL1119142	0.7789	FALSE	TRUE
PDGFR	PDGFR-b	R	PDGFR.b.R.V_GBL1119145	0.7853
PARK7	DJ1	R	DJ1.R.V_GBL1119029	0.7859	FALSE	TRUE
PRKAA1	AMPKa	R	AMPKa.R.C_GBL1118943	0.7882	FALSE	TRUE
CDKN2A	p16INK4a	R	p16INK4a.R.V_GBL1119312	0.7914	FALSE	FALSE
MSH6	MSH6	R	MSH6.R.C_GBL1119087	0.7931	FALSE	TRUE
TP53BP1	53BP1	R	X53BP1.R.V_GBL1119075	0.802	FALSE	FALSE
DIRAS3	ARHI	M	ARHI.M.C_GBL1119251	0.8096	FALSE	TRUE
XPA	XPA	M	XPA.M.V_GBL1119283	0.81	FALSE	FALSE
SDHB	Complex-II-Subunit	M	Complex.II.Subunit.M.V_GBL1119267	0.8112	FALSE	TRUE
TSC2	Tuberin_pT1462	R	Tuberin_pT1462.R.V_GBL1119005	0.8123	FALSE	TRUE
SMAD1	Smad1	R	Smad1.R.V_GBL1119093	0.8129	FALSE	FALSE
EIF4E	eIF4E	R	eIF4E.R.V_GBL1119011	0.8148	FALSE	TRUE
PREX1	PREX1	R	PREX1.R.V_GBL1119140	0.8182	FALSE	TRUE
BAD	Bad_pS112	R	Bad_pS112.R.V_GBL1118945	0.819	FALSE	FALSE
TIGAR	TIGAR	R	TIGAR.R.V_GBL1119112	0.8218
TP53	p53	R	p53.R.C_GBL1118986	0.8233	FALSE	TRUE
IGFBP2	IGFBP2	R	IGFBP2.R.V_GBL1118972	0.825	FALSE	TRUE
ADAR	ADAR1	M	ADAR1.M.V_GBL1119245	0.8275	FALSE	TRUE
NR3C1	GR_pS211	R	GR_pS211.R.N_GBL1119332	0.828	TRUE	TRUE
GAB2	Gab2	R	Gab2.R.V_GBL1119097	0.8285	FALSE	TRUE
CHEK1	Chk1	M	Chk1.M.C_GBL1119246	0.8286	FALSE	TRUE
COL6A1	Collagen-VI	R	Collagen.VI.R.V_GBL1119202	0.83	FALSE	FALSE
PRKCA	PKC-a_pS657	R	PKC.a_pS657.R.C_GBL1118994	0.8319	FALSE	TRUE
RAF1	C-Raf_pS338	R	C.Raf_pS338.R.V_GBL1118960	0.8425	FALSE	FALSE
STAT5A	Stat5a	R	Stat5a.R.V_GBL1119003	0.8441	FALSE	TRUE
COG3	COG3	R	COG3.R.V_GBL1119189	0.8442	TRUE	TRUE
NAPSA	NAPSIN-A	R	NAPSIN.A.R.C_GBL1119157	0.8478	FALSE	FALSE
H2BFM	Ubq-Histone-H2B	M	Ubq.Histone.H2B.M.C_GBL1119287	0.8545	FALSE	TRUE
SLC16A4	MCT4	R	MCT4.R.V_GBL1119188	0.8559	FALSE	FALSE
TAZ	TAZ	R	TAZ.R.V_GBL1119200	0.8567	FALSE	FALSE
TFAM	TFAM	R	TFAM.R.V_GBL1119163	0.8567	FALSE	TRUE
AIM1	Aurora-B	R	Aurora.B.R.V_GBL1119174	0.8597	FALSE	TRUE
ATM	ATM_pS1981	R	ATM_pS1981.R.V_GBL1119168	0.8668	FALSE	FALSE
XBP1	XBP-1	G	XBP.1.G.C_GBL1119291	0.8673	FALSE	FALSE
PRKCA	PKC-a	M	PKC.a.M.V_GBL1119226	0.8741	FALSE	TRUE
MMP2	MMP2	R	MMP2.R.V_GBL1118978	0.8848	FALSE	TRUE
CD44	CD44	M	CD44.M.C_GBL1119253	0.8855	FALSE	FALSE
FOSL1	FRA-1	R	FRA.1.R.C_GBL1119212	0.8868	FALSE	FALSE
RBM15	RBM15	R	RBM15.R.V_GBL1119125	0.8885	FALSE	FALSE
CCNB1	Cyclin-B1	R	Cyclin.B1.R.V_GBL1118961	0.8893	FALSE	FALSE
AKT1S1	PRAS40	M	PRAS40.M.C_GBL1119233	0.891	TRUE	FALSE
GAPDH	GAPDH	M	GAPDH.M.C_GBL1119222	0.892	FALSE	TRUE
EGFR	EGFR_pY1173	R	EGFR_pY1173.R.V_GBL1118963	0.8967	TRUE	FALSE
RPS6	S6_pS235_S236	R	S6_pS235_S236.R.V_GBL1118998	0.8991	FALSE	TRUE
RPS6KB1	p70-S6K1	R	p70.S6K1.R.V_GBL1118987	0.9002	FALSE	TRUE
FASN	FASN	R	FASN.R.V_GBL1119130	0.901	FALSE	FALSE
KIT	c-Kit	R	c.Kit.R.V_GBL1118959	0.9035	FALSE	FALSE
EGFR	EGFR_pY1068	R	EGFR_pY1068.R.C_GBL1118962	0.905	TRUE	TRUE
PRKAA1	AMPKa_pT172	R	AMPKa_pT172.R.C_GBL1118944	0.9076	FALSE	FALSE
YAP1	YAP	R	YAP.R.E_GBL1119207	0.912	TRUE	TRUE
ATP5A	ATP5A	M	ATP5A.M.C_GBL1119345	0.9165
TTF1	TTF1	R	TTF1.R.V_GBL1119107	0.9172	FALSE	TRUE
MAP2K1	MEK1_pS217_S221	R	MEK1_pS217_S221.R.V_GBL1119105	0.9199	FALSE	TRUE
IGF1R	IGFRb	R	IGFRb.R.C_GBL1118973	0.9216	FALSE	FALSE
CHEK1	Chk1_pS296	R	Chk1_pS296.R.V_GBL1119317	0.9219	FALSE	FALSE
RPS6	S6_pS240_S244	R	S6_pS240_S244.R.V_GBL1118999	0.9238	FALSE	TRUE
PARP1	PARP1	R	PARP1.R.V_GBL1119218	0.927	FALSE	TRUE
BRAF	B-Raf	R	B.Raf.R.V_GBL1118952	0.9332	FALSE	TRUE
CDKN1B	p27-Kip-1	R	p27.Kip.1.R.V_GBL1119090	0.9376	FALSE	FALSE
SRC	Src	M	Src.M.V_GBL1119230	0.9406	FALSE	FALSE
HISTH3	DM-Histone-H3	R	DM.Histone.H3.R.V_GBL1119171	0.9432
NRAS	N-Ras	M	N.Ras.M.V_GBL1119270	0.9496	FALSE	FALSE
PDK1	PDK1_pS241	R	PDK1_pS241.R.V_GBL1118992	0.9534	FALSE	FALSE
ROCK1	Rock-1	R	Rock.1.R.C_GBL1119329	0.9541	FALSE	FALSE
RB1	Rb_pS807_S811	R	Rb_pS807_S811.R.V_GBL1118996	0.9581	FALSE	TRUE
SCD	SCD	M	SCD.M.V_GBL1119269	0.9596	TRUE	TRUE
ERBB2	HER2	M	HER2.M.V_GBL1119266	0.9673	FALSE	TRUE
PAR	PAR	R	PAR.R.C_GBL1119169	0.9702
CD29	CD29	M	CD29.M.V_GBL1119247	0.9712
BCL6	BCL6	R	BCL6.R.N_GBL1119333	0.9718	FALSE	TRUE
MAPK9	JNK2	R	JNK2.R.C_GBL1119298	0.9796	FALSE	TRUE
ITGA2	CD49b	M	CD49b.M.V_GBL1119237	0.9807	FALSE	TRUE
JUN	c-Jun_pS73	R	c.Jun_pS73.R.V_GBL1118958	0.9843	TRUE	FALSE
MAP2K1	MEK1	R	MEK1.R.V_GBL1118977	0.9928	FALSE	TRUE
MDM2	MDM2_pS166	R	MDM2_pS166.R.V_GBL1119132	0.9953	FALSE	FALSE
BRAF	B-Raf_pS445	R	B.Raf_pS445.R.V_GBL1118953	0.9959	FALSE	TRUE
ERBB2	HER2_pY1248	R	HER2_pY1248.R.C_GBL1119104	0.9959	FALSE	FALSE
MYC	c-Myc	R	c.Myc.R.C_GBL1119211	0.9964	TRUE	FALSE
RPA32	RPA32_pS4_S8	R	RPA32_pS4_S8.R.C_GBL1119219	0.9994

## Sheet: SupplementaryTable 8a
Supplementary Table 8a. List of the 251 genesets observed to be significantly altered between the ERC and NRC group in the post-NAC tumors in BEAUTY. Fold changes showed for Figure 3
Geneset	ERC vs NRC	ERC (post-NAC vs pre-NAC)	NRC (post-NAC vs pre-NAC)	Cluster
BIOCARTA_SM_PATHWAY	0.61	0.23	-0.37	Cluster 1
REACTOME_NUCLEOBASE_BIOSYNTHESIS	0.58	0.36	-0.4	Cluster 1
REACTOME_POST_CHAPERONIN_TUBULIN_FOLDING_PATHWAY	0.54	0.03	-0.3	Cluster 1
REACTOME_TRYPTOPHAN_CATABOLISM	0.53	-0.1	-0.39	Cluster 1
REACTOME_PURINE_RIBONUCLEOSIDE_MONOPHOSPHATE_BIOSYNTHESIS	0.52	0.4	-0.3	Cluster 1
BIOCARTA_CPSF_PATHWAY	0.51	0.29	-0.37	Cluster 1
REACTOME_UNWINDING_OF_DNA	0.5	0.14	-0.48	Cluster 1
HALLMARK_MYC_TARGETS_V2	0.48	0.19	-0.24	Cluster 1
REACTOME_TRNA_MODIFICATION_IN_THE_NUCLEUS_AND_CYTOSOL	0.47	0.19	-0.18	Cluster 1
REACTOME_TRANSPORT_OF_CONNEXONS_TO_THE_PLASMA_MEMBRANE	0.46	-0.06	-0.29	Cluster 1
REACTOME_RNA_POLYMERASE_III_CHAIN_ELONGATION	0.46	0.18	-0.18	Cluster 1
KEGG_HOMOLOGOUS_RECOMBINATION	0.46	0.07	-0.35	Cluster 1
SA_REG_CASCADE_OF_CYCLIN_EXPR	0.46	0.08	-0.31	Cluster 1
KEGG_RNA_POLYMERASE	0.43	0.16	-0.18	Cluster 1
REACTOME_TP53_REGULATES_TRANSCRIPTION_OF_GENES_INVOLVED_IN_G1_CELL_CYCLE_ARREST	0.43	-0.02	-0.37	Cluster 1
REACTOME_POLYMERASE_SWITCHING	0.43	0.24	-0.29	Cluster 1
REACTOME_PROCESSIVE_SYNTHESIS_ON_THE_LAGGING_STRAND	0.43	0.19	-0.35	Cluster 1
REACTOME_PROCESSING_OF_SMDT1	0.42	0.32	-0.19	Cluster 1
REACTOME_DISEASES_OF_DNA_REPAIR	0.41	0.13	-0.13	Cluster 1
REACTOME_PROCESSIVE_SYNTHESIS_ON_THE_C_STRAND_OF_THE_TELOMERE	0.41	0.2	-0.36	Cluster 1
REACTOME_SEALING_OF_THE_NUCLEAR_ENVELOPE_NE_BY_ESCRT_III	0.4	0.06	-0.26	Cluster 1
REACTOME_RNA_POLYMERASE_III_TRANSCRIPTION_INITIATION_FROM_TYPE_1_PROMOTER	0.4	0.2	-0.18	Cluster 1
REACTOME_COOPERATION_OF_PREFOLDIN_AND_TRIC_CCT_IN_ACTIN_AND_TUBULIN_FOLDING	0.4	0.25	-0.08	Cluster 1
REACTOME_LAGGING_STRAND_SYNTHESIS	0.4	0.23	-0.29	Cluster 1
REACTOME_SUMOYLATION_OF_DNA_METHYLATION_PROTEINS	0.39	-0.01	-0.33	Cluster 1
REACTOME_CELLULAR_HEXOSE_TRANSPORT	0.38	0.02	-0.15	Cluster 1
REACTOME_MRNA_DECAY_BY_3_TO_5_EXORIBONUCLEASE	0.38	0.39	-0.01	Cluster 1
REACTOME_MICRORNA_MIRNA_BIOGENESIS	0.38	0.18	-0.17	Cluster 1
REACTOME_MISMATCH_REPAIR	0.38	0.22	-0.24	Cluster 1
REACTOME_FORMATION_OF_TUBULIN_FOLDING_INTERMEDIATES_BY_CCT_TRIC	0.37	0.13	-0.13	Cluster 1
BIOCARTA_RB_PATHWAY	0.37	-0.1	-0.39	Cluster 1
REACTOME_TELOMERE_EXTENSION_BY_TELOMERASE	0.37	0.32	-0.15	Cluster 1
REACTOME_PIWI_INTERACTING_RNA_PIRNA_BIOGENESIS	0.36	0.06	-0.13	Cluster 1
PID_INTEGRIN_A9B1_PATHWAY	0.36	0.03	-0.32	Cluster 1
REACTOME_KILLING_MECHANISMS	0.36	0.13	-0.02	Cluster 1
SA_G1_AND_S_PHASES	0.35	-0.02	-0.28	Cluster 1
REACTOME_KSRP_KHSRP_BINDS_AND_DESTABILIZES_MRNA	0.35	0.19	-0.18	Cluster 1
REACTOME_THE_ROLE_OF_GTSE1_IN_G2_M_PROGRESSION_AFTER_G2_CHECKPOINT	0.35	0.24	-0.12	Cluster 1
KEGG_GLYCOSPHINGOLIPID_BIOSYNTHESIS_GLOBO_SERIES	0.34	-0.16	-0.2	Cluster 1
KEGG_MISMATCH_REPAIR	0.34	0.26	-0.2	Cluster 1
REACTOME_CYTOSOLIC_IRON_SULFUR_CLUSTER_ASSEMBLY	0.34	0.05	-0.56	Cluster 1
REACTOME_PURINE_SALVAGE	0.33	0.1	-0.22	Cluster 1
REACTOME_RESPONSE_OF_EIF2AK1_HRI_TO_HEME_DEFICIENCY	0.33	0.1	0	Cluster 1
KEGG_BASE_EXCISION_REPAIR	0.33	0.01	-0.34	Cluster 1
REACTOME_PRC2_METHYLATES_HISTONES_AND_DNA	0.33	-0.05	-0.39	Cluster 1
REACTOME_RESOLUTION_OF_ABASIC_SITES_AP_SITES	0.33	0.09	-0.32	Cluster 1
REACTOME_NUCLEOTIDE_SALVAGE	0.32	0.06	-0.21	Cluster 1
KEGG_PYRIMIDINE_METABOLISM	0.32	0.14	-0.14	Cluster 1
REACTOME_RNA_POLYMERASE_I_PROMOTER_ESCAPE	0.32	0.28	-0.07	Cluster 1
REACTOME_PURINE_CATABOLISM	0.32	0.24	0.02	Cluster 1
REACTOME_KINESINS	0.32	0.08	-0.2	Cluster 1
REACTOME_CARBOXYTERMINAL_POST_TRANSLATIONAL_MODIFICATIONS_OF_TUBULIN	0.31	-0.02	-0.14	Cluster 1
REACTOME_RECYCLING_PATHWAY_OF_L1	0.31	-0.05	-0.26	Cluster 1
REACTOME_RNA_POLYMERASE_III_TRANSCRIPTION_INITIATION_FROM_TYPE_3_PROMOTER	0.31	0.13	-0.08	Cluster 1
REACTOME_GAP_JUNCTION_TRAFFICKING_AND_REGULATION	0.3	0	-0.2	Cluster 1
REACTOME_GAP_JUNCTION_ASSEMBLY	0.3	-0.02	-0.24	Cluster 1
REACTOME_DEPOLYMERISATION_OF_THE_NUCLEAR_LAMINA	0.3	-0.11	-0.25	Cluster 1
REACTOME_TRNA_PROCESSING	0.3	0.1	-0.15	Cluster 1
REACTOME_FGFR2_ALTERNATIVE_SPLICING	0.29	0.03	-0.18	Cluster 1
PID_PRL_SIGNALING_EVENTS_PATHWAY	0.28	-0.01	-0.15	Cluster 1
REACTOME_REMOVAL_OF_AMINOTERMINAL_PROPEPTIDES_FROM_GAMMA_CARBOXYLATED_PROTEINS	0.27	-0.17	-0.21	Cluster 1
PID_AR_PATHWAY	-0.24	-0.07	0.16	Cluster 2
REACTOME_REGULATION_OF_LIPID_METABOLISM_BY_PPARALPHA	-0.25	-0.1	0.18	Cluster 2
REACTOME_SYNTHESIS_OF_PA	-0.25	-0.01	0.01	Cluster 2
PID_RAS_PATHWAY	-0.26	-0.2	0.02	Cluster 2
BIOCARTA_NOS1_PATHWAY	-0.26	-0.03	0.09	Cluster 2
REACTOME_SIGNALING_BY_TGF_BETA_FAMILY_MEMBERS	-0.26	0	0.15	Cluster 2
REACTOME_PI3K_AKT_SIGNALING_IN_CANCER	-0.27	-0.06	0.16	Cluster 2
BIOCARTA_ARENRF2_PATHWAY	-0.27	-0.07	0.23	Cluster 2
REACTOME_MYOGENESIS	-0.27	-0.21	0.11	Cluster 2
BIOCARTA_TNFR1_PATHWAY	-0.27	-0.12	-0.02	Cluster 2
REACTOME_REGULATION_OF_GLYCOLYSIS_BY_FRUCTOSE_2_6_BISPHOSPHATE_METABOLISM	-0.27	0.16	0.18	Cluster 2
REACTOME_ROLE_OF_PHOSPHOLIPIDS_IN_PHAGOCYTOSIS	-0.27	-0.26	-0.17	Cluster 2
BIOCARTA_DEATH_PATHWAY	-0.28	-0.26	0.04	Cluster 2
REACTOME_INTERLEUKIN_37_SIGNALING	-0.28	-0.29	-0.09	Cluster 2
REACTOME_TGF_BETA_RECEPTOR_SIGNALING_ACTIVATES_SMADS	-0.28	0.08	0.16	Cluster 2
REACTOME_REACTIONS_SPECIFIC_TO_THE_COMPLEX_N_GLYCAN_SYNTHESIS_PATHWAY	-0.28	-0.29	0.04	Cluster 2
KEGG_INOSITOL_PHOSPHATE_METABOLISM	-0.28	-0.14	0.02	Cluster 2
PID_HIF1_TFPATHWAY	-0.28	-0.05	0.19	Cluster 2
REACTOME_CYTOCHROME_P450_ARRANGED_BY_SUBSTRATE_TYPE	-0.28	0.15	0.22	Cluster 2
BIOCARTA_PPARA_PATHWAY	-0.28	0.04	0.27	Cluster 2
REACTOME_INOSITOL_PHOSPHATE_METABOLISM	-0.29	-0.09	0.03	Cluster 2
SIG_PIP3_SIGNALING_IN_CARDIAC_MYOCTES	-0.29	-0.13	0.1	Cluster 2
REACTOME_SYNTHESIS_OF_VERY_LONG_CHAIN_FATTY_ACYL_COAS	-0.29	-0.04	0.18	Cluster 2
REACTOME_REGULATION_OF_SIGNALING_BY_CBL	-0.29	-0.29	-0.09	Cluster 2
REACTOME_FCERI_MEDIATED_MAPK_ACTIVATION	-0.29	-0.16	-0.02	Cluster 2
REACTOME_REGULATION_OF_CHOLESTEROL_BIOSYNTHESIS_BY_SREBP_SREBF	-0.29	-0.03	0.2	Cluster 2
REACTOME_SIGNALING_BY_WNT_IN_CANCER	-0.29	-0.03	0.28	Cluster 2
REACTOME_INTERLEUKIN_20_FAMILY_SIGNALING	-0.29	-0.47	-0.08	Cluster 2
REACTOME_LYSINE_CATABOLISM	-0.29	0.06	-0.05	Cluster 2
PID_RETINOIC_ACID_PATHWAY	-0.29	-0.25	0.08	Cluster 2
BIOCARTA_HSWI_SNF_PATHWAY	-0.29	-0.23	-0.07	Cluster 2
HALLMARK_TGF_BETA_SIGNALING	-0.29	-0.04	0.16	Cluster 2
REACTOME_ACYL_CHAIN_REMODELLING_OF_PS	-0.3	-0.17	-0.05	Cluster 2
REACTOME_ACYL_CHAIN_REMODELLING_OF_PE	-0.3	-0.14	-0.02	Cluster 2
PID_FAS_PATHWAY	-0.3	-0.26	-0.02	Cluster 2
KEGG_LINOLEIC_ACID_METABOLISM	-0.3	0.14	0.15	Cluster 2
BIOCARTA_PLCE_PATHWAY	-0.3	0.16	0.21	Cluster 2
PID_TRAIL_PATHWAY	-0.3	-0.21	0	Cluster 2
REACTOME_DOWNREGULATION_OF_TGF_BETA_RECEPTOR_SIGNALING	-0.3	0.1	0.21	Cluster 2
BIOCARTA_PLATELETAPP_PATHWAY	-0.3	-0.41	0.07	Cluster 2
BIOCARTA_AMI_PATHWAY	-0.3	-0.25	0.08	Cluster 2
REACTOME_FOXO_MEDIATED_TRANSCRIPTION	-0.3	0.04	0.29	Cluster 2
REACTOME_ARACHIDONIC_ACID_METABOLISM	-0.3	0.09	0.07	Cluster 2
REACTOME_SIGNALING_BY_FGFR1_IN_DISEASE	-0.3	-0.13	0.11	Cluster 2
BIOCARTA_EICOSANOID_PATHWAY	-0.3	-0.04	0.1	Cluster 2
REACTOME_REGULATION_OF_FZD_BY_UBIQUITINATION	-0.3	0.06	0.33	Cluster 2
BIOCARTA_IGF1MTOR_PATHWAY	-0.3	-0.01	0.15	Cluster 2
BIOCARTA_AGR_PATHWAY	-0.3	0.01	0.2	Cluster 2
PID_ANGIOPOIETIN_RECEPTOR_PATHWAY	-0.3	-0.12	0.17	Cluster 2
KEGG_STARCH_AND_SUCROSE_METABOLISM	-0.31	-0.11	0.13	Cluster 2
REACTOME_FGFR1_MUTANT_RECEPTOR_ACTIVATION	-0.31	-0.13	0.14	Cluster 2
BIOCARTA_LIS1_PATHWAY	-0.31	-0.15	0.03	Cluster 2
BIOCARTA_BAD_PATHWAY	-0.31	0.01	0.16	Cluster 2
REACTOME_PI_METABOLISM	-0.31	-0.2	0.02	Cluster 2
REACTOME_DARPP_32_EVENTS	-0.31	0.09	0.23	Cluster 2
REACTOME_VEGFR2_MEDIATED_VASCULAR_PERMEABILITY	-0.31	-0.07	0.04	Cluster 2
KEGG_VASOPRESSIN_REGULATED_WATER_REABSORPTION	-0.31	-0.08	0.12	Cluster 2
REACTOME_ER_QUALITY_CONTROL_COMPARTMENT_ERQC	-0.31	0.01	0.24	Cluster 2
BIOCARTA_ALK_PATHWAY	-0.31	-0.02	0.27	Cluster 2
BIOCARTA_FCER1_PATHWAY	-0.31	-0.13	0.13	Cluster 2
REACTOME_PROLONGED_ERK_ACTIVATION_EVENTS	-0.31	-0.1	0.22	Cluster 2
KEGG_PROXIMAL_TUBULE_BICARBONATE_RECLAMATION	-0.31	0.14	0.21	Cluster 2
PID_PDGFRA_PATHWAY	-0.31	-0.03	0.21	Cluster 2
PID_TGFBR_PATHWAY	-0.32	-0.09	0.21	Cluster 2
REACTOME_TP53_REGULATES_TRANSCRIPTION_OF_CASPASE_ACTIVATORS_AND_CASPASES	-0.32	-0.31	-0.13	Cluster 2
REACTOME_CYTOSOLIC_SULFONATION_OF_SMALL_MOLECULES	-0.32	0.03	0.06	Cluster 2
PID_AR_TF_PATHWAY	-0.32	-0.02	0.18	Cluster 2
REACTOME_FOXO_MEDIATED_TRANSCRIPTION_OF_OXIDATIVE_STRESS_METABOLIC_AND_NEURONAL_GENES	-0.32	0.06	0.31	Cluster 2
PID_ARF6_TRAFFICKING_PATHWAY	-0.32	-0.02	0.2	Cluster 2
BIOCARTA_GLEEVEC_PATHWAY	-0.32	-0.12	0.22	Cluster 2
NABA_BASEMENT_MEMBRANES	-0.32	-0.27	-0.01	Cluster 2
BIOCARTA_LONGEVITY_PATHWAY	-0.32	0.04	0.3	Cluster 2
SIG_INSULIN_RECEPTOR_PATHWAY_IN_CARDIAC_MYOCYTES	-0.33	-0.16	0.08	Cluster 2
REACTOME_ACTIVATION_OF_GENE_EXPRESSION_BY_SREBF_SREBP	-0.33	-0.01	0.19	Cluster 2
REACTOME_APOPTOTIC_EXECUTION_PHASE	-0.33	-0.08	0.17	Cluster 2
BIOCARTA_PS1_PATHWAY	-0.33	-0.22	0.11	Cluster 2
REACTOME_MAPK_TARGETS_NUCLEAR_EVENTS_MEDIATED_BY_MAP_KINASES	-0.33	0.13	0.28	Cluster 2
REACTOME_REGULATION_OF_GENE_EXPRESSION_BY_HYPOXIA_INDUCIBLE_FACTOR	-0.33	-0.07	0.23	Cluster 2
BIOCARTA_TGFB_PATHWAY	-0.33	0	0.25	Cluster 2
BIOCARTA_KERATINOCYTE_PATHWAY	-0.33	-0.18	0.11	Cluster 2
REACTOME_DEFECTS_IN_COBALAMIN_B12_METABOLISM	-0.33	0.05	0.19	Cluster 2
BIOCARTA_41BB_PATHWAY	-0.33	-0.14	0.1	Cluster 2
REACTOME_ERYTHROPOIETIN_ACTIVATES_PHOSPHOINOSITIDE_3_KINASE_PI3K	-0.33	-0.16	0.14	Cluster 2
REACTOME_SUMOYLATION_OF_INTRACELLULAR_RECEPTORS	-0.33	-0.01	0.26	Cluster 2
REACTOME_CONSTITUTIVE_SIGNALING_BY_AKT1_E17K_IN_CANCER	-0.34	-0.08	0.28	Cluster 2
REACTOME_EGR2_AND_SOX10_MEDIATED_INITIATION_OF_SCHWANN_CELL_MYELINATION	-0.34	-0.09	0.18	Cluster 2
BIOCARTA_VDR_PATHWAY	-0.34	-0.24	-0.06	Cluster 2
SA_CASPASE_CASCADE	-0.34	-0.36	-0.1	Cluster 2
BIOCARTA_AKT_PATHWAY	-0.34	-0.19	0.1	Cluster 2
BIOCARTA_EGF_PATHWAY	-0.34	-0.12	0.26	Cluster 2
SIG_PIP3_SIGNALING_IN_B_LYMPHOCYTES	-0.34	-0.26	-0.03	Cluster 2
BIOCARTA_IGF1_PATHWAY	-0.34	-0.06	0.39	Cluster 2
SA_PTEN_PATHWAY	-0.34	-0.26	-0.03	Cluster 2
BIOCARTA_MET_PATHWAY	-0.34	-0.08	0.22	Cluster 2
BIOCARTA_TOB1_PATHWAY	-0.34	-0.11	0.03	Cluster 2
REACTOME_CITRIC_ACID_CYCLE_TCA_CYCLE	-0.34	0.16	0.16	Cluster 2
REACTOME_REGULATION_OF_LOCALIZATION_OF_FOXO_TRANSCRIPTION_FACTORS	-0.34	-0.11	0.17	Cluster 2
REACTOME_INTERACTION_BETWEEN_L1_AND_ANKYRINS	-0.35	-0.06	0.25	Cluster 2
REACTOME_GAB1_SIGNALOSOME	-0.35	-0.03	0.28	Cluster 2
BIOCARTA_PDGF_PATHWAY	-0.35	-0.18	0.22	Cluster 2
BIOCARTA_PTEN_PATHWAY	-0.35	-0.21	0.18	Cluster 2
PID_RXR_VDR_PATHWAY	-0.35	-0.26	0.07	Cluster 2
BIOCARTA_CALCINEURIN_PATHWAY	-0.35	-0.1	0.2	Cluster 2
REACTOME_RA_BIOSYNTHESIS_PATHWAY	-0.35	0.11	0.32	Cluster 2
PID_HNF3A_PATHWAY	-0.36	0.04	0.31	Cluster 2
REACTOME_BMAL1_CLOCK_NPAS2_ACTIVATES_CIRCADIAN_GENE_EXPRESSION	-0.36	-0.15	0.25	Cluster 2
REACTOME_INSULIN_PROCESSING	-0.36	-0.08	0.2	Cluster 2
BIOCARTA_TFF_PATHWAY	-0.36	-0.06	0.1	Cluster 2
HALLMARK_UV_RESPONSE_DN	-0.36	0.01	0.36	Cluster 2
REACTOME_PI3K_EVENTS_IN_ERBB2_SIGNALING	-0.36	0.11	0.37	Cluster 2
BIOCARTA_CSK_PATHWAY	-0.36	-0.27	-0.18	Cluster 2
KEGG_CIRCADIAN_RHYTHM_MAMMAL	-0.36	-0.04	0.45	Cluster 2
REACTOME_BIOTIN_TRANSPORT_AND_METABOLISM	-0.36	0.29	0.31	Cluster 2
BIOCARTA_STRESS_PATHWAY	-0.37	-0.18	0.08	Cluster 2
REACTOME_ENDOGENOUS_STEROLS	-0.37	0.1	0.24	Cluster 2
REACTOME_PLATELET_SENSITIZATION_BY_LDL	-0.37	-0.07	0.25	Cluster 2
PID_BMP_PATHWAY	-0.37	-0.13	0.28	Cluster 2
REACTOME_PKA_MEDIATED_PHOSPHORYLATION_OF_CREB	-0.37	-0.07	0.17	Cluster 2
REACTOME_ERYTHROCYTES_TAKE_UP_CARBON_DIOXIDE_AND_RELEASE_OXYGEN	-0.37	-0.14	0.18	Cluster 2
BIOCARTA_NTHI_PATHWAY	-0.37	-0.22	0.14	Cluster 2
BIOCARTA_COMP_PATHWAY	-0.37	-0.05	0.11	Cluster 2
REACTOME_BUTYROPHILIN_BTN_FAMILY_INTERACTIONS	-0.37	-0.18	0.02	Cluster 2
BIOCARTA_LECTIN_PATHWAY	-0.37	0.06	0.27	Cluster 2
BIOCARTA_CD40_PATHWAY	-0.37	-0.31	0.04	Cluster 2
PID_LPA4_PATHWAY	-0.37	-0.13	0.24	Cluster 2
BIOCARTA_PDZS_PATHWAY	-0.38	-0.17	0.23	Cluster 2
REACTOME_PHOSPHORYLATION_SITE_MUTANTS_OF_CTNNB1_ARE_NOT_TARGETED_TO_THE_PROTEASOME_BY_THE_DESTRUCTION_COMPLEX	-0.38	0.01	0.28	Cluster 2
BIOCARTA_SHH_PATHWAY	-0.38	-0.03	0.11	Cluster 2
HALLMARK_ANDROGEN_RESPONSE	-0.38	0	0.26	Cluster 2
REACTOME_INTERLEUKIN_7_SIGNALING	-0.38	-0.18	0.16	Cluster 2
HALLMARK_PROTEIN_SECRETION	-0.38	-0.04	0.26	Cluster 2
BIOCARTA_MTOR_PATHWAY	-0.38	-0.19	0.19	Cluster 2
KEGG_BUTANOATE_METABOLISM	-0.38	0.31	0.18	Cluster 2
BIOCARTA_CARM1_PATHWAY	-0.39	0	0.21	Cluster 2
REACTOME_CIRCADIAN_CLOCK	-0.39	-0.01	0.32	Cluster 2
BIOCARTA_EIF4_PATHWAY	-0.39	-0.15	0.17	Cluster 2
REACTOME_CREB1_PHOSPHORYLATION_THROUGH_THE_ACTIVATION_OF_ADENYLATE_CYCLASE	-0.39	0.04	0.15	Cluster 2
REACTOME_SIGNALING_BY_CYTOSOLIC_FGFR1_FUSION_MUTANTS	-0.39	-0.2	0.14	Cluster 2
BIOCARTA_LEPTIN_PATHWAY	-0.39	-0.18	0.47	Cluster 2
PID_INTEGRIN4_PATHWAY	-0.39	-0.04	0.24	Cluster 2
REACTOME_APOPTOTIC_CLEAVAGE_OF_CELLULAR_PROTEINS	-0.4	-0.11	0.24	Cluster 2
BIOCARTA_CHREBP_PATHWAY	-0.4	0.06	0.3	Cluster 2
PID_SMAD2_3PATHWAY	-0.4	-0.08	0.24	Cluster 2
REACTOME_ACTIVATION_OF_THE_AP_1_FAMILY_OF_TRANSCRIPTION_FACTORS	-0.4	0.31	0.51	Cluster 2
REACTOME_SYNTHESIS_OF_PIPS_AT_THE_PLASMA_MEMBRANE	-0.4	-0.14	0.11	Cluster 2
REACTOME_PROLACTIN_RECEPTOR_SIGNALING	-0.4	0.02	0.29	Cluster 2
REACTOME_SYNTHESIS_OF_PIPS_AT_THE_EARLY_ENDOSOME_MEMBRANE	-0.4	-0.16	0.24	Cluster 2
BIOCARTA_AKAP13_PATHWAY	-0.4	-0.19	0.01	Cluster 2
BIOCARTA_BARRESTIN_PATHWAY	-0.4	-0.23	-0.03	Cluster 2
BIOCARTA_AGPCR_PATHWAY	-0.41	0.01	0.17	Cluster 2
REACTOME_SIGNALING_BY_BMP	-0.41	-0.07	0.24	Cluster 2
REACTOME_ANCHORING_FIBRIL_FORMATION	-0.41	-0.3	0.1	Cluster 2
REACTOME_SYNTHESIS_OF_PROSTAGLANDINS_PG_AND_THROMBOXANES_TX	-0.41	0.04	0.13	Cluster 2
BIOCARTA_TNFR2_PATHWAY	-0.41	-0.4	0.07	Cluster 2
BIOCARTA_CTCF_PATHWAY	-0.41	0.06	0.28	Cluster 2
REACTOME_NITRIC_OXIDE_STIMULATES_GUANYLATE_CYCLASE	-0.41	-0.04	0.32	Cluster 2
PID_IL5_PATHWAY	-0.42	-0.35	0.17	Cluster 2
KEGG_VALINE_LEUCINE_AND_ISOLEUCINE_DEGRADATION	-0.42	0.28	0.28	Cluster 2
REACTOME_FCERI_MEDIATED_CA_2_MOBILIZATION	-0.42	-0.23	0.05	Cluster 2
KEGG_PROPANOATE_METABOLISM	-0.42	0.24	0.36	Cluster 2
REACTOME_KETONE_BODY_METABOLISM	-0.42	0.4	0.27	Cluster 2
BIOCARTA_HCMV_PATHWAY	-0.42	-0.2	0.22	Cluster 2
REACTOME_LAMININ_INTERACTIONS	-0.42	-0.19	0.16	Cluster 2
REACTOME_BETA_CATENIN_PHOSPHORYLATION_CASCADE	-0.43	-0.03	0.21	Cluster 2
REACTOME_BRANCHED_CHAIN_AMINO_ACID_CATABOLISM	-0.43	0.19	0.23	Cluster 2
BIOCARTA_VIP_PATHWAY	-0.43	0.08	0.38	Cluster 2
REACTOME_DEFECTS_IN_VITAMIN_AND_COFACTOR_METABOLISM	-0.43	0.11	0.24	Cluster 2
BIOCARTA_IL7_PATHWAY	-0.43	-0.31	0.09	Cluster 2
REACTOME_SYNTHESIS_OF_PIPS_AT_THE_LATE_ENDOSOME_MEMBRANE	-0.43	-0.11	0.23	Cluster 2
PID_ERBB4_PATHWAY	-0.44	-0.07	0.3	Cluster 2
REACTOME_TYPE_I_HEMIDESMOSOME_ASSEMBLY	-0.44	-0.12	0.21	Cluster 2
REACTOME_MAP3K8_TPL2_DEPENDENT_MAPK1_3_ACTIVATION	-0.45	-0.06	0.34	Cluster 2
REACTOME_RORA_ACTIVATES_GENE_EXPRESSION	-0.45	-0.27	0.23	Cluster 2
REACTOME_CGMP_EFFECTS	-0.45	-0.04	0.39	Cluster 2
REACTOME_FATTY_ACIDS	-0.46	0.13	0.2	Cluster 2
REACTOME_TRANSPORT_OF_ORGANIC_ANIONS	-0.46	-0.11	0.21	Cluster 2
REACTOME_FOXO_MEDIATED_TRANSCRIPTION_OF_CELL_CYCLE_GENES	-0.46	0.19	0.57	Cluster 2
REACTOME_APOPTOTIC_CLEAVAGE_OF_CELL_ADHESION_PROTEINS	-0.47	0.03	0.31	Cluster 2
REACTOME_PEXOPHAGY	-0.47	0.14	0.43	Cluster 2
BIOCARTA_D4GDI_PATHWAY	-0.49	-0.28	0.01	Cluster 2
BIOCARTA_CFTR_PATHWAY	-0.5	0.12	0.29	Cluster 2
PID_TCR_JNK_PATHWAY	-0.5	-0.2	0.15	Cluster 2
REACTOME_ACTIVATION_OF_RAC1	-0.51	-0.16	0.17	Cluster 2
BIOCARTA_ACE2_PATHWAY	-0.51	-0.17	0.19	Cluster 2
REACTOME_CASPASE_MEDIATED_CLEAVAGE_OF_CYTOSKELETAL_PROTEINS	-0.53	-0.36	0.23	Cluster 2
REACTOME_EICOSANOIDS	-0.53	0.17	0.17	Cluster 2
REACTOME_SIGNALING_BY_LEPTIN	-0.56	-0.25	0.48	Cluster 2
REACTOME_CLEC7A_DECTIN_1_INDUCES_NFAT_ACTIVATION	-0.58	0.09	0.4	Cluster 2
REACTOME_REGULATION_OF_FOXO_TRANSCRIPTIONAL_ACTIVITY_BY_ACETYLATION	-0.6	-0.02	0.51	Cluster 2
BIOCARTA_EGFR_SMRTE_PATHWAY	-0.65	-0.26	0.33	Cluster 2

## Sheet: SupplementaryTable 8b
Suppelementary 8b. The overlap between the enriched gene set (p-value < 0.05) of the 660 DE genes and the 251 gene sets in the comparison of ERC vs NRC at postNAC in BEAUTY TNBC cohort.
GeneSets	GSEA Enrichment Score	GSEA p-value	GSEA Adjusted p-value	GSVA logfc	GSVA pvalue
HALLMARK ESTROGEN RESPONSE EARLY	-0.61	0.00015	0.0092	-0.3	0.072
REACTOME GPCR LIGAND BINDING	0.45	0.0058	0.13	0.00049	1
HALLMARK ESTROGEN RESPONSE LATE	-0.42	0.0067	0.13	-0.12	0.4
REACTOME CLASS A 1 RHODOPSIN LIKE RECEPTORS	0.44	0.022	0.28	0.0023	0.99
NABA ECM GLYCOPROTEINS	-0.37	0.028	0.28	-0.22	0.15
NABA CORE MATRISOME	-0.33	0.028	0.28	-0.14	0.31

## Sheet: SupplementTable9
Supplementary Table 9. LogFCs for the 188 genesets that can be observed in both ISPY-I data and BEAUTY data. We selected 56 pathways that are highly concordant between ISPY-I and BEAUTY (Spearman's correlation coeffcients > 0.95)
Genesets	BEAUTY logFC ERC vs NRC	BEAUTY logFC ERC (post-NAC vs pre-NAC)	BEAUTY logFC NRC (post-NAC vs pre-NAC)	ISPY logFC ERC vs NRC	ISPY logFC ERC (post-NAC vs pre-NAC)	ISPY logFC NRC (post-NAC vs pre-NAC)	Rho (Spearman)
HALLMARK_MYC_TARGETS_V2	0.48	0.19	-0.24	0.153234	-0.05158	-0.0720699	1
HALLMARK_UV_RESPONSE_DN	-0.36	0.01	0.36	-0.158378	-0.148906	0.0475358	1
KEGG_INOSITOL_PHOSPHATE_METABOLISM	-0.28	-0.14	0.02	-0.11539	-0.0795399	0.202481	1
KEGG_BUTANOATE_METABOLISM	-0.38	0.31	0.18	-0.0335233	0.142523	0.082778	1
KEGG_VASOPRESSIN_REGULATED_WATER_REABSORPTION	-0.31	-0.08	0.12	-0.00458638	0.0744644	0.201686	1
BIOCARTA_CSK_PATHWAY	-0.36	-0.27	-0.18	-0.195727	-0.0996142	0.00246023	1
BIOCARTA_CTCF_PATHWAY	-0.41	0.06	0.28	-0.110882	-0.060415	-0.0202768	1
BIOCARTA_FCER1_PATHWAY	-0.31	-0.13	0.13	-0.149397	-0.0221579	0.0927431	1
BIOCARTA_IGF1_PATHWAY	-0.34	-0.06	0.39	-0.218269	-0.162741	0.0820767	1
BIOCARTA_DEATH_PATHWAY	-0.28	-0.26	0.04	-0.0524683	0.219055	0.231076	1
BIOCARTA_GLEEVEC_PATHWAY	-0.32	-0.12	0.22	-0.277427	0.0594467	0.252737	1
BIOCARTA_ARENRF2_PATHWAY	-0.27	-0.07	0.23	-0.0443437	-0.0425685	-0.0173839	1
BIOCARTA_41BB_PATHWAY	-0.33	-0.14	0.1	-0.379799	-0.109872	0.242925	1
BIOCARTA_STRESS_PATHWAY	-0.37	-0.18	0.08	-0.11341	-0.092658	0.076088	1
BIOCARTA_TFF_PATHWAY	-0.36	-0.06	0.1	-0.189792	-0.0127621	0.10604	1
SIG_PIP3_SIGNALING_IN_CARDIAC_MYOCTES	-0.29	-0.13	0.1	-0.106188	-0.0635063	-0.0252662	1
PID_RXR_VDR_PATHWAY	-0.35	-0.26	0.07	-0.165	-0.13016	-0.0989248	1
PID_PDGFRA_PATHWAY	-0.31	-0.03	0.21	-0.165712	0.0834744	0.345258	1
PID_RAS_PATHWAY	-0.26	-0.2	0.02	-0.28472	-0.000508156	0.181556	1
PID_TGFBR_PATHWAY	-0.32	-0.09	0.21	-0.0884734	0.0937315	0.171957	1
REACTOME_SYNTHESIS_OF_PIPS_AT_THE_PLASMA_MEMBRANE	-0.4	-0.14	0.11	-0.0904077	-0.0649585	0.0926341	1
REACTOME_PI_METABOLISM	-0.31	-0.2	0.02	-0.0563913	-0.0529986	0.0712162	1
REACTOME_ACYL_CHAIN_REMODELLING_OF_PE	-0.3	-0.14	-0.02	0.026317	0.0484362	0.0653297	1
REACTOME_CYTOCHROME_P450_ARRANGED_BY_SUBSTRATE_TYPE	-0.28	0.15	0.22	-0.329491	-0.233715	0.0962635	1
REACTOME_ENDOGENOUS_STEROLS	-0.37	0.1	0.24	-0.416832	-0.300704	0.0208916	1
REACTOME_FORMATION_OF_TUBULIN_FOLDING_INTERMEDIATES_BY_CCT_TRIC	0.37	0.13	-0.13	0.110945	-0.280137	-0.312611	1
REACTOME_POST_CHAPERONIN_TUBULIN_FOLDING_PATHWAY	0.54	0.03	-0.3	0.091752	-0.111059	-0.147611	1
REACTOME_POLYMERASE_SWITCHING	0.43	0.24	-0.29	0.353698	0.250851	-0.0810391	1
REACTOME_BRANCHED_CHAIN_AMINO_ACID_CATABOLISM	-0.43	0.19	0.23	-0.213888	-0.164964	0.139475	1
REACTOME_RECYCLING_PATHWAY_OF_L1	0.31	-0.05	-0.26	0.200973	-0.03879	-0.381731	1
REACTOME_CGMP_EFFECTS	-0.45	-0.04	0.39	-0.682017	-0.151149	0.126309	1
REACTOME_NITRIC_OXIDE_STIMULATES_GUANYLATE_CYCLASE	-0.41	-0.04	0.32	-0.508775	-0.0481709	0.200698	1
REACTOME_CIRCADIAN_CLOCK	-0.39	-0.01	0.32	-0.0640637	0.103679	0.126884	1
REACTOME_SYNTHESIS_OF_VERY_LONG_CHAIN_FATTY_ACYL_COAS	-0.29	-0.04	0.18	-0.346533	-0.0458319	0.0731719	1
REACTOME_UNWINDING_OF_DNA	0.5	0.14	-0.48	0.581216	0.565914	-0.0558488	1
REACTOME_CYTOSOLIC_SULFONATION_OF_SMALL_MOLECULES	-0.32	0.03	0.06	-0.109074	-0.0549979	0.149731	1
NABA_BASEMENT_MEMBRANES	-0.32	-0.27	-0.01	-0.198992	-0.0588373	-0.0425262	1
BIOCARTA_EICOSANOID_PATHWAY	-0.3	-0.04	0.1	-0.20338	-0.169212	0.0774216	1
BIOCARTA_LIS1_PATHWAY	-0.31	-0.15	0.03	0.0511889	0.126004	0.181347	1
BIOCARTA_SM_PATHWAY	0.61	0.23	-0.37	0.499261	0.145558	-0.246528	1
REACTOME_GAP_JUNCTION_TRAFFICKING_AND_REGULATION	0.3	0	-0.2	-0.0704776	-0.365036	-0.465986	1
REACTOME_FGFR1_MUTANT_RECEPTOR_ACTIVATION	-0.31	-0.13	0.14	0.0457713	0.117766	0.220303	1
REACTOME_CELLULAR_HEXOSE_TRANSPORT	0.38	0.02	-0.15	0.46836	0.459015	-0.287357	1
REACTOME_FCERI_MEDIATED_CA_2_MOBILIZATION	-0.42	-0.23	0.05	-0.206647	0.0704397	0.164884	1
REACTOME_COOPERATION_OF_PREFOLDIN_AND_TRIC_CCT_IN_ACTIN_AND_TUBULIN_FOLDING	0.4	0.25	-0.08	-0.00682258	-0.159864	-0.207371	1
REACTOME_REGULATION_OF_FZD_BY_UBIQUITINATION	-0.3	0.06	0.33	-0.149264	-0.0309137	-0.00202123	1
REACTOME_MISMATCH_REPAIR	0.38	0.22	-0.24	0.294453	0.140338	0.0874661	1
REACTOME_PIWI_INTERACTING_RNA_PIRNA_BIOGENESIS	0.36	0.06	-0.13	0.372229	0.0541281	-0.230405	1
REACTOME_SIGNALING_BY_FGFR1_IN_DISEASE	-0.3	-0.13	0.11	-0.0287335	0.109394	0.254655	1
REACTOME_TRNA_MODIFICATION_IN_THE_NUCLEUS_AND_CYTOSOL	0.47	0.19	-0.18	0.14299	0.020581	0.00661095	1
REACTOME_FGFR2_ALTERNATIVE_SPLICING	0.29	0.03	-0.18	0.33747	0.133642	0.0009859	1
REACTOME_THE_ROLE_OF_GTSE1_IN_G2_M_PROGRESSION_AFTER_G2_CHECKPOINT	0.35	0.24	-0.12	0.192286	-0.0479541	-0.341719	1
REACTOME_NUCLEOBASE_BIOSYNTHESIS	0.58	0.36	-0.4	0.286665	0.199082	-0.365358	1
REACTOME_ER_QUALITY_CONTROL_COMPARTMENT_ERQC	-0.31	0.01	0.24	-0.420231	-0.0819195	0.215535	1
REACTOME_FOXO_MEDIATED_TRANSCRIPTION	-0.3	0.04	0.29	-0.00444261	0.141743	0.22858	1
REACTOME_REGULATION_OF_SIGNALING_BY_CBL	-0.3	-0.29	-0.09	-0.209377	-0.176463	-0.0535754	1
KEGG_VALINE_LEUCINE_AND_ISOLEUCINE_DEGRADATION	-0.42	0.28	0.28	-0.0746128	0.0337858	-0.0254111	0.866025
HALLMARK_TGF_BETA_SIGNALING	-0.29	-0.04	0.16	-0.0427135	0.198158	-0.0236913	0.5
KEGG_PROPANOATE_METABOLISM	-0.42	0.24	0.36	0.00682261	0.293722	0.135503	0.5
KEGG_RNA_POLYMERASE	0.43	0.16	-0.18	0.24657	-0.262242	-0.0314842	0.5
KEGG_HOMOLOGOUS_RECOMBINATION	0.46	0.07	-0.35	0.345632	0.359118	0.211258	0.5
KEGG_CIRCADIAN_RHYTHM_MAMMAL	-0.36	-0.04	0.45	-0.0443622	0.366155	0.192954	0.5
KEGG_PROXIMAL_TUBULE_BICARBONATE_RECLAMATION	-0.31	0.14	0.21	-0.109226	-0.109508	-0.00821219	0.5
BIOCARTA_AKT_PATHWAY	-0.34	-0.19	0.1	-0.112788	-0.12377	0.0312221	0.5
BIOCARTA_ALK_PATHWAY	-0.31	-0.02	0.27	-0.186855	-0.331552	-0.104299	0.5
BIOCARTA_VDR_PATHWAY	-0.34	-0.24	-0.06	0.227944	0.205028	0.229347	0.5
BIOCARTA_CALCINEURIN_PATHWAY	-0.35	-0.1	0.2	0.0120146	0.00851639	0.111333	0.5
BIOCARTA_KERATINOCYTE_PATHWAY	-0.33	-0.18	0.11	-0.115378	0.0664872	0.0616307	0.5
BIOCARTA_PPARA_PATHWAY	-0.28	0.04	0.27	-0.00139378	0.112809	0.0125471	0.5
BIOCARTA_MTOR_PATHWAY	-0.38	-0.19	0.19	-0.0800915	-0.166215	0.209916	0.5
BIOCARTA_VIP_PATHWAY	-0.43	0.08	0.38	0.106163	0.16605	0.11658	0.5
BIOCARTA_PTEN_PATHWAY	-0.35	-0.21	0.18	-0.0880921	-0.0919807	0.0718377	0.5
BIOCARTA_BAD_PATHWAY	-0.31	0.01	0.16	0.00914908	-0.0142835	0.0475924	0.5
BIOCARTA_EIF4_PATHWAY	-0.39	-0.15	0.17	-0.0507916	-0.0974744	0.10414	0.5
BIOCARTA_IGF1MTOR_PATHWAY	-0.3	-0.01	0.15	-0.100241	-0.156051	0.190743	0.5
BIOCARTA_TNFR1_PATHWAY	-0.27	-0.12	-0.02	-0.132012	-0.0924773	-0.110728	0.5
SIG_INSULIN_RECEPTOR_PATHWAY_IN_CARDIAC_MYOCYTES	-0.33	-0.16	0.08	-0.0130962	0.188227	0.15343	0.5
SIG_PIP3_SIGNALING_IN_B_LYMPHOCYTES	-0.34	-0.26	-0.03	-0.0212412	0.125062	-0.0164616	0.5
PID_LPA4_PATHWAY	-0.37	-0.13	0.24	-0.0688103	-0.100129	0.013564	0.5
PID_ANGIOPOIETIN_RECEPTOR_PATHWAY	-0.3	-0.12	0.17	-0.187962	-0.209924	0.210217	0.5
PID_AR_TF_PATHWAY	-0.32	-0.02	0.18	0.0885269	-0.0491295	0.197445	0.5
PID_HIF1_TFPATHWAY	-0.28	-0.05	0.19	-0.0980345	0.330501	0.0547853	0.5
REACTOME_DOWNREGULATION_OF_TGF_BETA_RECEPTOR_SIGNALING	-0.3	0.1	0.21	-0.13645	-0.399075	0.0135903	0.5
REACTOME_TGF_BETA_RECEPTOR_SIGNALING_ACTIVATES_SMADS	-0.28	0.08	0.16	-0.178491	-0.258563	0.140715	0.5
REACTOME_MICRORNA_MIRNA_BIOGENESIS	0.38	0.18	-0.17	0.138096	0.268271	0.09661	0.5
REACTOME_GAB1_SIGNALOSOME	-0.35	-0.03	0.28	-0.164652	0.118246	0.0559424	0.5
REACTOME_PROCESSIVE_SYNTHESIS_ON_THE_LAGGING_STRAND	0.43	0.19	-0.35	0.0492925	0.166925	-0.11381	0.5
REACTOME_PURINE_SALVAGE	0.33	0.1	-0.22	0.0180553	0.0658579	-0.0477103	0.5
REACTOME_MRNA_DECAY_BY_3_TO_5_EXORIBONUCLEASE	0.38	0.39	-0.01	0.0162257	0.0125042	-0.156246	0.5
REACTOME_PLATELET_SENSITIZATION_BY_LDL	-0.37	-0.07	0.25	-0.130592	0.220519	-0.0885181	0.5
REACTOME_LAGGING_STRAND_SYNTHESIS	0.4	0.23	-0.29	0.0238203	0.0411891	0.00412072	0.5
REACTOME_RORA_ACTIVATES_GENE_EXPRESSION	-0.45	-0.27	0.23	0.193448	0.456231	0.264511	0.5
REACTOME_INOSITOL_PHOSPHATE_METABOLISM	-0.29	-0.09	0.03	-0.0109508	-0.0727571	-0.00934847	0.5
REACTOME_BETA_CATENIN_PHOSPHORYLATION_CASCADE	-0.43	-0.03	0.21	-0.240443	-0.0358606	-0.0716558	0.5
REACTOME_ROLE_OF_PHOSPHOLIPIDS_IN_PHAGOCYTOSIS	-0.27	-0.26	-0.17	0.0487143	0.0388164	0.112006	0.5
REACTOME_ARACHIDONIC_ACID_METABOLISM	-0.3	0.09	0.07	-0.240765	-0.177258	-0.0711126	0.5
REACTOME_ACTIVATION_OF_GENE_EXPRESSION_BY_SREBF_SREBP	-0.33	-0.01	0.19	-0.00993112	-0.0625349	0.135823	0.5
REACTOME_INSULIN_PROCESSING	-0.36	-0.08	0.2	-0.077261	-0.261559	0.242642	0.5
REACTOME_LAMININ_INTERACTIONS	-0.42	-0.19	0.16	-0.0609227	0.140842	-0.0583705	0.5
REACTOME_REGULATION_OF_LIPID_METABOLISM_BY_PPARALPHA	-0.25	-0.1	0.18	0.0100113	-0.0473478	0.0948242	0.5
REACTOME_SUMOYLATION_OF_INTRACELLULAR_RECEPTORS	-0.33	-0.01	0.26	-0.182631	0.0784316	-0.0346504	0.5
REACTOME_SUMOYLATION_OF_DNA_METHYLATION_PROTEINS	0.39	-0.01	-0.33	0.0816112	-0.136666	0.00285206	0.5
REACTOME_PHOSPHORYLATION_SITE_MUTANTS_OF_CTNNB1_ARE_NOT_TARGETED_TO_THE_PROTEASOME_BY_THE_DESTRUCTION_COMPLEX	-0.38	0.01	0.28	-0.240443	-0.0358606	-0.0716558	0.5
REACTOME_CONSTITUTIVE_SIGNALING_BY_AKT1_E17K_IN_CANCER	-0.34	-0.08	0.28	-0.0196603	-0.178741	0.0607027	0.5
REACTOME_MAP3K8_TPL2_DEPENDENT_MAPK1_3_ACTIVATION	-0.45	-0.06	0.34	-0.316042	-0.335451	0.0804869	0.5
REACTOME_SIGNALING_BY_TGF_BETA_FAMILY_MEMBERS	-0.26	0	0.15	-0.126094	-0.142097	0.0855327	0.5
REACTOME_REGULATION_OF_GLYCOLYSIS_BY_FRUCTOSE_2_6_BISPHOSPHATE_METABOLISM	-0.27	0.16	0.18	-0.112702	0.15564	0.145521	0.5
HALLMARK_PROTEIN_SECRETION	-0.38	-0.04	0.26	-0.0144816	-0.123889	-0.0826908	-0.5
KEGG_PYRIMIDINE_METABOLISM	0.32	0.14	-0.14	-0.0489198	-0.194374	0.0264959	-0.5
KEGG_MISMATCH_REPAIR	0.34	0.26	-0.2	0.12779	0.065117	0.309877	-0.5
BIOCARTA_AGR_PATHWAY	-0.3	0.01	0.2	-0.156022	-0.333707	-0.237173	-0.5
BIOCARTA_COMP_PATHWAY	-0.37	-0.05	0.11	0.314992	0.400613	-0.313832	-0.5
BIOCARTA_HCMV_PATHWAY	-0.42	-0.2	0.22	0.0555699	-0.0680696	-0.055898	-0.5
BIOCARTA_IL7_PATHWAY	-0.43	-0.31	0.09	-0.0312787	0.0486151	-0.10925	-0.5
BIOCARTA_NTHI_PATHWAY	-0.37	-0.22	0.14	0.000518805	-0.198337	-0.0981543	-0.5
BIOCARTA_PDGF_PATHWAY	-0.35	-0.18	0.22	0.131912	-0.0828486	-0.0655064	-0.5
BIOCARTA_PLATELETAPP_PATHWAY	-0.3	-0.41	0.07	-0.302875	0.0272787	-0.0165661	-0.5
BIOCARTA_TOB1_PATHWAY	-0.34	-0.11	0.03	-0.0606453	0.0607392	-0.0994813	-0.5
BIOCARTA_TGFB_PATHWAY	-0.33	0	0.25	0.117309	0.168606	0.041194	-0.5
BIOCARTA_TNFR2_PATHWAY	-0.41	-0.4	0.07	0.0824657	0.381834	0.0194553	-0.5
BIOCARTA_CARM1_PATHWAY	-0.39	0	0.21	0.232203	0.071661	0.11146	-0.5
SA_CASPASE_CASCADE	-0.34	-0.36	-0.1	0.00184049	-0.0809015	-0.314255	-0.5
PID_PRL_SIGNALING_EVENTS_PATHWAY	0.28	-0.01	-0.15	0.0486219	-0.0890909	0.120733	-0.5
PID_INTEGRIN_A9B1_PATHWAY	0.36	0.03	-0.32	-0.178832	0.320727	0.168232	-0.5
PID_RETINOIC_ACID_PATHWAY	-0.29	-0.25	0.08	0.144515	-0.153772	-0.0935028	-0.5
PID_SMAD2_3PATHWAY	-0.4	-0.08	0.24	-0.101593	-0.0810938	-0.14234	-0.5
PID_HNF3A_PATHWAY	-0.36	0.04	0.31	0.267096	0.305662	-0.0385956	-0.5
REACTOME_APOPTOTIC_CLEAVAGE_OF_CELLULAR_PROTEINS	-0.4	-0.11	0.24	0.0385798	0.143349	-0.113629	-0.5
REACTOME_PI3K_EVENTS_IN_ERBB2_SIGNALING	-0.36	0.11	0.37	-0.0424938	-0.0156959	-0.295559	-0.5
REACTOME_SIGNALING_BY_BMP	-0.41	-0.07	0.24	0.213581	-0.12397	-0.042839	-0.5
REACTOME_SYNTHESIS_OF_PIPS_AT_THE_EARLY_ENDOSOME_MEMBRANE	-0.4	-0.16	0.24	-0.00180988	-0.302289	-0.0632799	-0.5
REACTOME_PKA_MEDIATED_PHOSPHORYLATION_OF_CREB	-0.37	-0.07	0.17	0.149133	0.288702	0.0112967	-0.5
REACTOME_MAPK_TARGETS_NUCLEAR_EVENTS_MEDIATED_BY_MAP_KINASES	-0.33	0.13	0.28	0.0454799	0.186002	-0.0437751	-0.5
REACTOME_KINESINS	0.32	0.08	-0.2	0.00226855	-0.23228	0.23191	-0.5
REACTOME_GAP_JUNCTION_ASSEMBLY	0.3	-0.02	-0.24	-0.245121	-0.323818	-0.238189	-0.5
BIOCARTA_CHREBP_PATHWAY	-0.4	0.06	0.3	0.0448253	0.0865523	-0.101194	-0.5
REACTOME_INTERLEUKIN_7_SIGNALING	-0.38	-0.18	0.16	-0.0136763	0.0914592	-0.200865	-0.5
REACTOME_BMAL1_CLOCK_NPAS2_ACTIVATES_CIRCADIAN_GENE_EXPRESSION	-0.36	-0.15	0.25	0.0876158	0.267071	0.0515911	-0.5
REACTOME_REGULATION_OF_CHOLESTEROL_BIOSYNTHESIS_BY_SREBP_SREBF	-0.29	-0.03	0.2	0.084273	-0.0280119	0.00805465	-0.5
REACTOME_TELOMERE_EXTENSION_BY_TELOMERASE	0.37	0.32	-0.15	0.119683	0.0287533	0.258786	-0.5
REACTOME_PROCESSIVE_SYNTHESIS_ON_THE_C_STRAND_OF_THE_TELOMERE	0.41	0.2	-0.36	-0.00989523	0.27586	0.0367925	-0.5
REACTOME_PRC2_METHYLATES_HISTONES_AND_DNA	0.33	-0.05	-0.39	0.29336	-0.056086	0.409483	-0.5
REACTOME_PI3K_AKT_SIGNALING_IN_CANCER	-0.27	-0.06	0.16	0.00392051	0.059649	0.00261576	-0.5
REACTOME_FCERI_MEDIATED_MAPK_ACTIVATION	-0.29	-0.16	-0.02	-0.0175313	0.26864	-0.148056	-0.5
REACTOME_DEFECTS_IN_VITAMIN_AND_COFACTOR_METABOLISM	-0.43	0.11	0.24	0.0389209	0.0594491	-0.00520664	-0.5
REACTOME_RA_BIOSYNTHESIS_PATHWAY	-0.35	0.11	0.32	0.0391555	0.0451365	-0.315187	-0.5
REACTOME_TRNA_PROCESSING	0.3	0.1	-0.15	-0.0345259	-0.0778116	0.141606	-0.5
REACTOME_RNA_POLYMERASE_I_PROMOTER_ESCAPE	0.32	0.28	-0.07	0.00425356	-0.031263	0.0804498	-0.5
REACTOME_RNA_POLYMERASE_III_CHAIN_ELONGATION	0.46	0.18	-0.18	0.191455	0.00628822	0.381506	-0.5
REACTOME_RNA_POLYMERASE_III_TRANSCRIPTION_INITIATION_FROM_TYPE_1_PROMOTER	0.4	0.2	-0.18	0.187925	0.00535849	0.321359	-0.5
REACTOME_RNA_POLYMERASE_III_TRANSCRIPTION_INITIATION_FROM_TYPE_3_PROMOTER	0.31	0.13	-0.08	-0.0276472	-0.0709909	0.338755	-0.5
REACTOME_INTERLEUKIN_20_FAMILY_SIGNALING	-0.29	-0.47	-0.08	0.00466268	0.261268	0.00897512	-0.5
REACTOME_CARBOXYTERMINAL_POST_TRANSLATIONAL_MODIFICATIONS_OF_TUBULIN	0.31	-0.02	-0.14	-0.11302	-0.268036	-0.0750847	-0.5
REACTOME_NUCLEOTIDE_SALVAGE	0.32	0.06	-0.21	-0.092511	-0.13585	0.108342	-0.5
REACTOME_ERYTHROPOIETIN_ACTIVATES_PHOSPHOINOSITIDE_3_KINASE_PI3K	-0.33	-0.16	0.14	0.0475824	0.169847	-0.249122	-0.5
REACTOME_FOXO_MEDIATED_TRANSCRIPTION_OF_CELL_CYCLE_GENES	-0.46	0.19	0.57	0.00415749	0.201166	-0.0216729	-0.5
REACTOME_CITRIC_ACID_CYCLE_TCA_CYCLE	-0.34	0.16	0.16	0.402131	-0.0937763	-0.414574	-0.866025
HALLMARK_ANDROGEN_RESPONSE	-0.38	0	0.26	0.0764683	0.033795	-0.17453	-1
KEGG_STARCH_AND_SUCROSE_METABOLISM	-0.31	-0.11	0.13	0.0202186	-0.0658293	-0.21716	-1
KEGG_BASE_EXCISION_REPAIR	0.33	0.01	-0.34	0.0687333	0.116371	0.313959	-1
BIOCARTA_AMI_PATHWAY	-0.3	-0.25	0.08	-0.0628564	-0.202867	-0.506316	-1
BIOCARTA_EGF_PATHWAY	-0.34	-0.12	0.26	0.127089	-0.0631041	-0.144843	-1
BIOCARTA_NOS1_PATHWAY	-0.26	-0.03	0.09	0.0469966	-0.00846446	-0.1328	-1
BIOCARTA_MET_PATHWAY	-0.34	-0.08	0.22	0.210531	0.159395	0.0883887	-1
BIOCARTA_SHH_PATHWAY	-0.38	-0.03	0.11	0.37978	0.241009	0.00891725	-1
SA_PTEN_PATHWAY	-0.34	-0.26	-0.03	0.0246657	0.0225573	-0.084761	-1
PID_ERBB4_PATHWAY	-0.44	-0.07	0.3	-0.040254	-0.0491195	-0.191149	-1
PID_AR_PATHWAY	-0.24	-0.07	0.16	0.0605176	-0.0297889	-0.0434429	-1
PID_ARF6_TRAFFICKING_PATHWAY	-0.32	-0.02	0.2	-0.0161821	-0.0385666	-0.0983253	-1
PID_TRAIL_PATHWAY	-0.3	-0.21	0	0.280271	0.0290476	-0.0323562	-1
PID_FAS_PATHWAY	-0.3	-0.26	-0.02	0.0477509	-0.0814711	-0.188318	-1
PID_BMP_PATHWAY	-0.37	-0.13	0.28	0.0788455	-0.00147278	-0.151244	-1
REACTOME_PROLONGED_ERK_ACTIVATION_EVENTS	-0.31	-0.1	0.22	0.266157	0.0481371	-0.0976536	-1
REACTOME_SYNTHESIS_OF_PA	-0.25	-0.01	0.01	0.209326	0.106723	0.0120853	-1
REACTOME_DARPP_32_EVENTS	-0.31	0.09	0.23	0.130751	0.00742231	-0.166401	-1
REACTOME_PURINE_CATABOLISM	0.32	0.24	0.02	-0.215263	0.0640921	0.153344	-1
REACTOME_MYOGENESIS	-0.27	-0.21	0.11	0.280648	0.247562	-0.370631	-1
REACTOME_INTERACTION_BETWEEN_L1_AND_ANKYRINS	-0.35	-0.06	0.25	0.188277	0.0897333	-0.384753	-1
REACTOME_APOPTOTIC_EXECUTION_PHASE	-0.33	-0.08	0.17	0.219959	0.185296	-0.224098	-1
BIOCARTA_PDZS_PATHWAY	-0.38	-0.17	0.23	0.150653	0.064246	-0.0928573	-1
REACTOME_SIGNALING_BY_CYTOSOLIC_FGFR1_FUSION_MUTANTS	-0.39	-0.2	0.14	0.209452	0.200358	0.195375	-1
REACTOME_SIGNALING_BY_WNT_IN_CANCER	-0.29	-0.03	0.28	-0.0300972	-0.080092	-0.186348	-1
REACTOME_VEGFR2_MEDIATED_VASCULAR_PERMEABILITY	-0.31	-0.07	0.04	0.231214	0.0383607	-0.105049	-1
REACTOME_RESOLUTION_OF_ABASIC_SITES_AP_SITES	0.33	0.09	-0.32	-0.0533246	0.0117406	0.43999	-1
REACTOME_INTERLEUKIN_37_SIGNALING	-0.28	-0.29	-0.09	0.0851181	0.103858	-0.03004	-1
REACTOME_FOXO_MEDIATED_TRANSCRIPTION_OF_OXIDATIVE_STRESS_METABOLIC_AND_NEURONAL_GENES	-0.32	0.06	0.31	0.248935	0.101613	-0.168541	-1
REACTOME_EGR2_AND_SOX10_MEDIATED_INITIATION_OF_SCHWANN_CELL_MYELINATION	-0.34	-0.09	0.18	0.161028	-0.289133	-0.334172	-1
REACTOME_SEALING_OF_THE_NUCLEAR_ENVELOPE_NE_BY_ESCRT_III	0.4	0.06	-0.26	-0.196687	0.0182628	0.194456	-1

[truncated: 1 more sheets: SupplementTable10]
